# Supplementary material for: Evaluation of the effects of humic acids on maize root architecture by label-free proteomics analysis
Source: Sci Rep. 2019 Aug 19;9:12019. doi: 10.1038/s41598-019-48509-2 (PMC6700139; doi:10.1038/s41598-019-48509-2)
Supplement: Supplementary file 1 — List of proteins identified [file 41598_2019_48509_MOESM1_ESM.xlsx]

## Sheet: Plan1
Supplementary Table 2: List of proteins with modified expression.
#PatternLab's TFold analyzer
#Parameters used:
#F-stringency :0.07,	Q-value:0.05,	FDR:0.05
#Identifications satisfied both, the fold change and statistical criteria. (Blue dots)	Fold Change	pValue	GPI (Index in the sparse matrix)	Signal+	Signal-	Description
tr|B4FWP0|B4FWP0_MAIZE	-1.63056	1e-05	35	0.00343067	0.00210398	Fructose-bisphosphate aldolase OS=Zea mays GN=ZEAMMB73_915833 PE=2 SV=1
tr|C0P664|C0P664_MAIZE	1.89996	1e-05	87	0.00160395	0.00304743	Uncharacterized protein OS=Zea mays GN=ZEAMMB73_647337 PE=2 SV=1
tr|C0P6Q4|C0P6Q4_MAIZE	1.21872	1e-05	224	0.00517917	0.00631194	Transcribed sequence 1087 protein OS=Zea mays GN=ZEAMMB73_334365 PE=2 SV=1
tr|K7UBP7|K7UBP7_MAIZE	1.5533	1e-05	235	0.00504443	0.00783551	Uncharacterized protein OS=Zea mays GN=ZEAMMB73_479006 PE=3 SV=1
tr|O50018|O50018_MAIZE	1.29442	1e-05	116	0.0104726	0.0135558	Elongation factor 1-alpha OS=Zea mays GN=EF1-A PE=2 SV=1
tr|K7UJ27|K7UJ27_MAIZE	2.45314	1e-05	114	0.00227657	0.00558476	Elongation factor 1-alpha OS=Zea mays GN=ZEAMMB73_663057 PE=3 SV=1
tr|C0HIB6|C0HIB6_MAIZE	-3.15796	1e-05	66	0.00968659	0.00306735	Histone H2A OS=Zea mays GN=ZEAMMB73_248482 PE=2 SV=1
tr|B4FAV5|B4FAV5_MAIZE	-1.24685	1e-05	67	0.00306363	0.00245709	Germin-like protein 1 OS=Zea mays GN=ZEAMMB73_294762 PE=2 SV=1
tr|K7VKG2|K7VKG2_MAIZE	2.98944	1e-05	180	0.00215727	0.00644905	Glutamine synthetase3 isoform 1 OS=Zea mays GN=ZEAMMB73_143042 PE=4 SV=1
tr|B4FKL1|B4FKL1_MAIZE	2.45314	1e-05	122	0.0017094	0.0041934	Putative snRK/SAPK family protein kinase OS=Zea mays GN=ZEAMMB73_982471 PE=2 SV=1
tr|B4FJ27|B4FJ27_MAIZE	-1.05944	1e-05	54	0.00379542	0.00358248	40S ribosomal protein S24 OS=Zea mays GN=ZEAMMB73_672763 PE=2 SV=1
tr|B4G0V4|B4G0V4_MAIZE	1.22657	1e-05	111	0.00235246	0.00288546	Coatomer subunit delta OS=Zea mays GN=ZEAMMB73_298909 PE=2 SV=1
tr|B4FH88|B4FH88_MAIZE	2.07106	1e-05	107	0.00342195	0.00708709	C-1-tetrahydrofolate synthase, cytoplasmic OS=Zea mays GN=ZEAMMB73_695818 PE=2 SV=1
tr|B8A0C4|B8A0C4_MAIZE	1.22657	1e-05	229	0.00235246	0.00288546	Uncharacterized protein OS=Zea mays GN=ZEAMMB73_866328 PE=2 SV=1
tr|B6TBM1|B6TBM1_MAIZE	1.03553	1e-05	365	0.00352503	0.00365028	Alpha-soluble NSF attachment protein OS=Zea mays GN=ZEAMMB73_280269 PE=2 SV=1
tr|K7UY19|K7UY19_MAIZE	1.99296	1e-05	407	0.00345466	0.006885	Uncharacterized protein OS=Zea mays GN=ZEAMMB73_092309 PE=4 SV=1
tr|D1ME28|D1ME28_MAIZE	2.45314	1e-05	425	0.00355407	0.00871865	Uncharacterized protein OS=Zea mays GN=ZEAMMB73_884233 PE=2 SV=1
tr|K7VX77|K7VX77_MAIZE	2.40606	1e-05	339	0.00201777	0.00485488	Hexokinase OS=Zea mays GN=ZEAMMB73_000101 PE=3 SV=1
tr|K7V7B1|K7V7B1_MAIZE	1.21872	1e-05	242	0.00322857	0.00393471	Transketolase isoform 1 OS=Zea mays GN=ZEAMMB73_050344 PE=4 SV=1
tr|Q6VWJ0|Q6VWJ0_MAIZE	2.84994	1e-05	251	0.0030876	0.00879947	Caffeoyl-CoA 3-O-methyltransferase 1 OS=Zea mays GN=ccoaomt1 PE=4 SV=1
tr|B6TLS0|B6TLS0_MAIZE	2.07106	1e-05	444	0.00188152	0.00389676	Ubiquitin carboxyl-terminal hydrolase isozyme L3 OS=Zea mays GN=ZEAMMB73_786606
tr|C4J9M7|C4J9M7_MAIZE	4.18007	0.00119356	104	0.00510152	0.0213247	2-cys peroxiredoxin BAS1 OS=Zea mays GN=ZEAMMB73_930710 PE=2 SV=1
tr|C0P4Q3|C0P4Q3_MAIZE	1.74372	0.00126674	222	0.00296345	0.00516741	Putative heat shock protein 90 family protein OS=Zea mays GN=ZEAMMB73_632752 PE=2
tr|K7WEL8|K7WEL8_MAIZE	2.41462	0.003447	83	0.00237763	0.00574109	Uncharacterized protein OS=Zea mays GN=ZEAMMB73_832667 PE=3 SV=1
tr|C4J0N7|C4J0N7_MAIZE	-3.57726	0.00346767	78	0.0104645	0.00292529	Cysteine proteinase Mir2 OS=Zea mays GN=ZEAMMB73_820257 PE=2 SV=1
tr|K7V792|K7V792_MAIZE	2.30636	0.00374278	125	0.00121353	0.00279883	Uncharacterized protein OS=Zea mays GN=ZEAMMB73_641784 PE=4 SV=1
tr|B4FCP0|B4FCP0_MAIZE	-1.54207	0.00483287	53	0.00885602	0.00574295	Profilin OS=Zea mays GN=ZEAMMB73_163786 PE=2 SV=1
tr|B4FRF0|B4FRF0_MAIZE	1.78208	0.00715545	57	0.00453433	0.00808052	Glutathione peroxidase OS=Zea mays GN=ZEAMMB73_958938 PE=2 SV=1
tr|B6T9A0|B6T9A0_MAIZE	2.31866	0.0099944	15	0.0138238	0.0320527	Histone H2B OS=Zea mays GN=ZEAMMB73_050562 PE=2 SV=1
tr|B4FWD0|B4FWD0_MAIZE	1.93101	0.0107241	188	0.00186613	0.00360351	Minor allergen Alt a 7 OS=Zea mays GN=ZEAMMB73_660929 PE=2 SV=1
tr|C0P861|C0P861_MAIZE	2.67089	0.0111593	226	0.00264049	0.00705244	Uncharacterized protein OS=Zea mays GN=ZEAMMB73_971258 PE=2 SV=1
tr|B4FTC8|B4FTC8_MAIZE	-1.8256	0.0159404	437	0.00391844	0.00214639	3-oxoacyl-reductase OS=Zea mays GN=ZEAMMB73_167547 PE=2 SV=1
tr|B4FS87|B4FS87_MAIZE	1.88604	0.0161477	12	0.00714055	0.0134673	Glyceraldehyde-3-phosphate dehydrogenase OS=Zea mays GN=ZEAMMB73_976378 PE=2
tr|K7U392|K7U392_MAIZE	3.46877	0.0181278	256	0.000779794	0.00270493	Putative VHS/GAT domain containing family protein OS=Zea mays GN=ZEAMMB73_451303
tr|B4FZ29|B4FZ29_MAIZE	2.21645	0.0184746	198	0.00135319	0.00299929	Argininosuccinate synthase OS=Zea mays GN=ZEAMMB73_271426 PE=2 SV=1
tr|B6SGM5|B6SGM5_MAIZE	2.7955	0.019381	183	0.00102425	0.00286328	Putative oxidoreductase, aldo/keto reductase family protein GN=ZEAMMB73_769815
tr|B4G0U5|B4G0U5_MAIZE	-2.2393	0.0198435	249	0.002848	0.00127183	Glycoside hydrolase, family 28 OS=Zea mays GN=ZEAMMB73_927035 PE=2 SV=1
tr|B6TVN0|B6TVN0_MAIZE	2.72892	0.0258561	329	0.00175707	0.00479491	40S ribosomal protein S16 OS=Zea mays GN=ZEAMMB73_534966 PE=2 SV=1
tr|B6TDT1|B6TDT1_MAIZE	1.93399	0.0272072	447	0.00142057	0.00274738	26S protease regulatory subunit 6B OS=Zea mays GN=ZEAMMB73_247533 PE=2 SV=1
tr|B6TTA1|B6TTA1_MAIZE	2.60925	0.0288539	393	0.00135574	0.00353747	Cellulase containing protein OS=Zea mays GN=ZEAMMB73_103186 PE=2 SV=1
tr|C0P9T7|C0P9T7_MAIZE	2.78066	0.0296589	94	0.00571084	0.0158799	Uncharacterized protein OS=Zea mays GN=ZEAMMB73_772801 PE=2 SV=1
tr|K7UX63|K7UX63_MAIZE	-1.77365	0.0311324	1	0.00923912	0.00520911	Phenylalanine ammonia-lyase OS=Zea mays GN=ZEAMMB73_624679 PE=3 SV=1
tr|B6T8I3|B6T8I3_MAIZE	2.07901	0.0352178	194	0.00129378	0.00268979	Disease resistance response protein 206 OS=Zea mays GN=ZEAMMB73_895756 PE=2 SV=1
