# Supplementary material for: Evaluation of the effects of humic acids on maize root architecture by label-free proteomics analysis
Source: Sci Rep. 2019 Aug 19;9:12019. doi: 10.1038/s41598-019-48509-2 (PMC6700139; doi:10.1038/s41598-019-48509-2)
Supplement: Supplementary file 2 — List of proteins with modified expression [file 41598_2019_48509_MOESM2_ESM.xlsx]

## Sheet: Plan1
Suplemental table 1: List of proteins identified.
		1::RAH1.sepr::UniquePeptideCount	1::RAH1.sepr::PeptideCount	1::RAH1.sepr::SpecCount	1::RAH1.sepr::NSAF	1::RAH1.sepr::Coverage	1::RAH2.sepr::UniquePeptideCount	1::RAH2.sepr::PeptideCount	1::RAH2.sepr::SpecCount	1::RAH2.sepr::NSAF	1::RAH2.sepr::Coverage	1::RAH3.sepr::UniquePeptideCount	1::RAH3.sepr::PeptideCount	1::RAH3.sepr::SpecCount	1::RAH3.sepr::NSAF	1::RAH3.sepr::Coverage	2::RC1.sepr::UniquePeptideCount	2::RC1.sepr::PeptideCount	2::RC1.sepr::SpecCount	2::RC1.sepr::NSAF	2::RC1.sepr::Coverage	2::RC2.sepr::UniquePeptideCount	2::RC2.sepr::PeptideCount	2::RC2.sepr::SpecCount	2::RC2.sepr::NSAF	2::RC2.sepr::Coverage	2::RC3.sepr::UniquePeptideCount	2::RC3.sepr::PeptideCount	2::RC3.sepr::SpecCount	2::RC3.sepr::NSAF	2::RC3.sepr::Coverage
tr|B4F957|B4F957_MAIZE	Pro-resilin OS=Zea mays GN=ZEAMMB73_357615 PE=2 SV=1; Additional IDs concatenated into MaxParsimony group: tr|B4G1E6|B4G1E6_MAIZE	4	4	4	0.00497936198320108	0.252	0	2	2	0.00261155073930932	0.0424	5	5	5	0.00803641842751468	0.2891	6	6	7	0.00923184011461281	0.3448	6	6	7	0.00917271040968918	0.3077	6	6	6	0.00931279900466176	0.3475
tr|K7UX63|K7UX63_MAIZE	Phenylalanine ammonia-lyase OS=Zea mays GN=ZEAMMB73_624679 PE=3 SV=1	8	8	9	0.00831445630364236	0.1988	9	9	13	0.0125976478084203	0.2264	7	7	7	0.00834964890953198	0.187	6	6	7	0.00685118843151383	0.2205	5	5	5	0.00486236195789204	0.0906	6	6	6	0.00691127012747536	0.2421
tr|B4FAD1|B4FAD1_MAIZE	S-adenosylmethionine synthase OS=Zea mays GN=ZEAMMB73_781420 PE=2 SV=1; Additional IDs concatenated into MaxParsimony group: tr|K7V1W5|K7V1W5_MAIZE, tr|B8A068|B8A068_MAIZE	0	6	7	0.00829579310206292	0.1793	1	5	6	0.0074587471872698	0.1111	-1	-1	-1	-1	-1	0	5	6	0.00753334139222733	0.1591	0	3	5	0.00623757544093222	0.101	0	6	6	0.00886597278979163	0.2879
tr|K7VC35|K7VC35_MAIZE	S-adenosylmethionine synthase OS=Zea mays GN=ZEAMMB73_790227 PE=3 SV=1	3	8	9	0.0107748566383937	0.1964	1	5	6	0.00753485685244602	0.1122	2	2	2	0.0030915609665031	0.1148	-1	-1	-1	-1	-1	1	3	5	0.00630122416992132	0.0918	-1	-1	-1	-1	-1
tr|B6T7G7|B6T7G7_MAIZE	Elongation factor 1-gamma 3 OS=Zea mays GN=ZEAMMB73_710904 PE=2 SV=1; Additional IDs concatenated into MaxParsimony group: tr|K7VEX9|K7VEX9_MAIZE, tr|K7VEC7|K7VEC7_MAIZE	0	2	2	0.00225086267106332	0.06	0	3	3	0.00354156341266048	0.0887	0	4	4	0.00581243116963651	0.1223	0	5	5	0.00596163707298566	0.1247	-1	-1	-1	-1	-1	0	4	4	0.00561298996763787	0.1247
tr|K7UQT7|K7UQT7_MAIZE	Elongation factor 1-gamma 2 OS=Zea mays GN=ZEAMMB73_235713 PE=4 SV=1	1	2	2	0.002267173270129	0.0604	1	1	1	0.00118907563855026	0.0459	-1	-1	-1	-1	-1	-1	-1	-1	-1	-1	5	5	5	0.00596637650871777	0.1522	-1	-1	-1	-1	-1
tr|B6TJM1|B6TJM1_MAIZE	3-isopropylmalate dehydrogenase OS=Zea mays GN=ZEAMMB73_379475 PE=2 SV=1	3	3	3	0.00385730027602769	0.0959	3	3	3	0.00404611491254636	0.0849	3	3	3	0.00498037766658581	0.1288	3	3	3	0.00408657971413976	0.0795	2	2	2	0.00270693684888675	0.0466	-1	-1	-1	-1	-1
tr|B4FY90|B4FY90_MAIZE	Triosephosphate isomerase OS=Zea mays GN=ZEAMMB73_306292 PE=2 SV=1	4	4	4	0.0120334581260693	0.3077	2	2	2	0.00631124761999752	0.1987	3	3	4	0.0155370756265284	0.3077	2	2	4	0.0127487315868463	0.2244	2	2	2	0.00633353814002348	0.2244	3	3	4	0.0150039539519551	0.3077
tr|C0P4M0|C0P4M0_MAIZE	Uncharacterized protein OS=Zea mays GN=ZEAMMB73_282221 PE=2 SV=1	7	7	11	0.0119222945406091	0.2725	6	6	13	0.014779688421888	0.2009	4	4	4	0.00559765311255988	0.1617	3	3	3	0.00344480738027947	0.1339	4	4	6	0.00684548695041799	0.1778	4	4	8	0.0108111631247344	0.1871
tr|K7VD25|K7VD25_MAIZE	Putative DEAD-box ATP-dependent RNA helicase family protein isoform 1 OS=Zea mays GN=ZEAMMB73_317799 PE=3 SV=1	4	4	5	0.00566793317532249	0.1353	6	6	6	0.00713445383130155	0.128	4	4	4	0.00585455023608316	0.1667	4	4	5	0.00600483734163048	0.1232	5	5	6	0.00715965181046133	0.1763	4	4	5	0.00706707975997883	0.1449
tr|K7UGF5|K7UGF5_MAIZE	Glyceraldehyde-3-phosphate dehydrogenase OS=Zea mays GN=ZEAMMB73_872107 PE=3 SV=1; Additional IDs concatenated into MaxParsimony group: tr|C4JBS8|C4JBS8_MAIZE, tr|B4FQW6|B4FQW6_MAIZE, tr|K7UBU0|K7UBU0_MAIZE	9	12	17	0.0270446872460472	0.478	5	9	10	0.016687366588468	0.3695	6	8	9	0.0184864865929202	0.461	6	8	9	0.0151688297863832	0.4034	6	9	9	0.0150716738111745	0.4237	7	10	10	0.0198357357330931	0.5288
tr|K7UBU3|K7UBU3_MAIZE	Glyceraldehyde-3-phosphate dehydrogenase OS=Zea mays GN=ZEAMMB73_221299 PE=3 SV=1	2	8	13	0.015603486623829	0.1458	0	8	9	0.011331191379126	0.2737	-1	-1	-1	-1	-1	1	5	5	0.00635806306760875	0.1483	1	6	6	0.00758080779931199	0.1662	0	5	5	0.00748279033409524	0.1969
tr|B4FS87|B4FS87_MAIZE	Glyceraldehyde-3-phosphate dehydrogenase OS=Zea mays GN=ZEAMMB73_976378 PE=2 SV=1	3	8	12	0.0167111525311585	0.3116	4	10	11	0.0160683989850382	0.365	6	8	11	0.0197786511684886	0.3591	0	5	6	0.00885223498908613	0.2582	0	7	9	0.0131933049682388	0.2908	0	8	11	0.0190999888587202	0.3323
tr|B4FAK9|B4FAK9_MAIZE	Glyceraldehyde-3-phosphate dehydrogenase OS=Zea mays GN=ZEAMMB73_581078 PE=2 SV=1	2	4	5	0.00569544741403765	0.1019	-1	-1	-1	-1	-1	-1	-1	-1	-1	-1	-1	-1	-1	-1	-1	1	1	1	0.00119906790029571	0.0461	1	2	2	0.00284055438896237	0.0801
tr|B4FDH5|B4FDH5_MAIZE	Histone H2B OS=Zea mays GN=ZEAMMB73_518064 PE=2 SV=1; Additional IDs concatenated into MaxParsimony group: tr|B6SIF9|B6SIF9_MAIZE, tr|B4FE18|B4FE18_MAIZE, tr|B4FCM8|B4FCM8_MAIZE, tr|C4J4M8|C4J4M8_MAIZE, tr|B4FXA3|B4FXA3_MAIZE	1	7	10	0.0312869911277801	0.32	1	9	10	0.0328184876239871	0.3533	-1	-1	-1	-1	-1	1	6	6	0.0198880212754802	0.3067	0	2	3	0.00988031949843663	0.2733	0	3	3	0.011703084082525	0.22
tr|B6T9A0|B6T9A0_MAIZE	Histone H2B OS=Zea mays GN=ZEAMMB73_050562 PE=2 SV=1	-1	-1	-1	-1	-1	1	7	8	0.0266095845599896	0.3581	4	4	4	0.0163769175522867	0.2432	-1	-1	-1	-1	-1	-1	-1	-1	-1	-1	-1	-1	-1	-1	-1
tr|C0PCV2|C0PCV2_MAIZE	40S ribosomal protein S8 OS=Zea mays GN=ZEAMMB73_142555 PE=2 SV=1; Additional IDs concatenated into MaxParsimony group: tr|B4FE90|B4FE90_MAIZE, tr|K7U707|K7U707_MAIZE	0	4	5	0.0109650669840351	0.2757	1	5	6	0.013802167692331	0.271	0	3	3	0.00849456938459729	0.271	0	5	6	0.0139402018286076	0.3318	1	4	4	0.00923394345648283	0.2009	0	4	4	0.0109374617593691	0.2243
tr|B4FC92|B4FC92_MAIZE	Nuclear transport factor 2 OS=Zea mays GN=ZEAMMB73_227664 PE=2 SV=1; Additional IDs concatenated into MaxParsimony group: tr|C0PEZ5|C0PEZ5_MAIZE	0	1	1	0.00378471666868308	0.1532	0	2	3	0.011909935024834	0.2339	1	1	1	0.00488666088253715	0.1774	0	1	1	0.00400968170876616	0.2339	2	2	2	0.00796799959551341	0.2419	2	2	2	0.00943797103429431	0.2419
tr|B6SJX7|B6SJX7_MAIZE	DAG protein OS=Zea mays GN=ZEAMMB73_579951 PE=2 SV=1; Additional IDs concatenated into MaxParsimony group: tr|B4FZC0|B4FZC0_MAIZE	0	1	1	0.00113908948280753	0.0583	-1	-1	-1	-1	-1	0	2	2	0.00294148519143013	0.0971	0	1	1	0.00120679740749273	0.0583	0	1	1	0.00119906790029571	0.0583	0	2	2	0.00284055438896237	0.0971
tr|B4F925|B4F925_MAIZE	Superoxide dismutase OS=Zea mays GN=ZEAMMB73_108856 PE=2 SV=1; Additional IDs concatenated into MaxParsimony group: tr|B4F9H6|B4F9H6_MAIZE, tr|K7UYU3|K7UYU3_MAIZE	0	3	3	0.00599112596063875	0.2	0	3	4	0.00837918832952863	0.1872	-1	-1	-1	-1	-1	0	2	2	0.00423149388840003	0.1532	0	1	1	0.00210219563796524	0.0511	-1	-1	-1	-1	-1
tr|K7V6P0|K7V6P0_MAIZE	Putative ATPase, V1 complex, subunit A protein OS=Zea mays GN=ZEAMMB73_258693 PE=3 SV=1; Additional IDs concatenated into MaxParsimony group: tr|C0PHC0|C0PHC0_MAIZE	0	7	7	0.00528156602639375	0.1174	0	10	12	0.00949731153105737	0.2428	0	7	8	0.0077935170345287	0.119	0	7	8	0.00639486214645664	0.1849	0	7	7	0.00555966531262511	0.1977	0	7	8	0.00752609908844048	0.1656
tr|B4FSV6|B4FSV6_MAIZE	6-phosphogluconate dehydrogenase, decarboxylating OS=Zea mays GN=ZEAMMB73_684459 PE=2 SV=1	8	8	8	0.00778929239695771	0.1971	8	8	9	0.0091919000606603	0.1909	10	10	10	0.0125714927268591	0.2116	7	7	8	0.00825229098567642	0.1307	7	7	7	0.00717450585986062	0.1598	6	6	6	0.00728407722978731	0.1452
tr|C0P6F8|C0P6F8_MAIZE	Sucrose synthase1 OS=Zea mays GN=ZEAMMB73_713004 PE=2 SV=1; Additional IDs concatenated into MaxParsimony group: tr|K7VDR8|K7VDR8_MAIZE	5	7	7	0.00402589959364818	0.1287	7	9	10	0.00603281022499763	0.1324	5	6	8	0.00594064656308438	0.0882	6	8	8	0.00487451501850004	0.1164	9	11	11	0.00665952907370116	0.1789	9	11	13	0.00932230962456032	0.1471
tr|K7VR61|K7VR61_MAIZE	Shrunken1 isoform 1 OS=Zea mays GN=ZEAMMB73_880734 PE=4 SV=1	1	9	9	0.00471399977929723	0.1172	1	8	8	0.00439533316392685	0.1138	0	9	10	0.00676278961422552	0.1507	0	8	8	0.00443929046327682	0.1239	0	8	8	0.00441085691894492	0.1261	0	5	5	0.00326536944266879	0.0837
tr|K7VLV6|K7VLV6_MAIZE	Uncharacterized protein OS=Zea mays GN=ZEAMMB73_019419 PE=4 SV=1	2	2	2	0.0016701240815541	0.0605	-1	-1	-1	-1	-1	1	1	1	0.00107819563956336	0.0445	2	2	2	0.00176939691062991	0.0516	-1	-1	-1	-1	-1	-1	-1	-1	-1	-1
tr|C0P6C5|C0P6C5_MAIZE	Threonine synthase OS=Zea mays GN=ZEAMMB73_880266 PE=2 SV=1	1	1	1	0.00089391403222229	0.0324	-1	-1	-1	-1	-1	1	1	1	0.00115418276082782	0.0324	-1	-1	-1	-1	-1	1	1	1	0.000940982809374917	0.0324	1	1	1	0.00111457943643095	0.0324
tr|B6SJC8|B6SJC8_MAIZE	60S ribosomal protein L18 OS=Zea mays GN=ZEAMMB73_288952 PE=2 SV=1; Additional IDs concatenated into MaxParsimony group: tr|B4FLV3|B4FLV3_MAIZE, tr|B4FID0|B4FID0_MAIZE	0	1	1	0.00250965169474172	0.0588	2	2	2	0.00526499801454339	0.1283	0	1	1	0.0032403526707733	0.0588	-1	-1	-1	-1	-1	-1	-1	-1	-1	-1	0	1	1	0.00312916686698528	0.0588
tr|B4F989|B4F989_MAIZE	Actin-97 OS=Zea mays GN=ZEAMMB73_559764 PE=2 SV=1; Additional IDs concatenated into MaxParsimony group: tr|K7VII1|K7VII1_MAIZE, tr|K7V2I3|K7V2I3_MAIZE, tr|K7UJB6|K7UJB6_MAIZE	0	3	4	0.00497936198320108	0.1485	1	9	9	0.0117519783268919	0.3103	1	6	6	0.00964370211301761	0.2493	0	5	5	0.00659417151043772	0.2255	1	6	6	0.00786232320830501	0.1353	0	3	3	0.00465639950233088	0.1645
tr|B4FRH8|B4FRH8_MAIZE	Actin-7 OS=Zea mays GN=ZEAMMB73_934787 PE=2 SV=1	1	3	4	0.00497936198320108	0.1485	1	6	6	0.00783465221792796	0.2467	-1	-1	-1	-1	-1	-1	-1	-1	-1	-1	-1	-1	-1	-1	-1	1	3	3	0.00465639950233088	0.1645
tr|B4FPG2|B4FPG2_MAIZE	Actin1 isoform 1 OS=Zea mays GN=ZEAMMB73_109222 PE=2 SV=1	1	1	1	0.00124815124179974	0.0426	1	4	4	0.00523699270595539	0.1383	-1	-1	-1	-1	-1	1	2	2	0.00264468368025002	0.0718	-1	-1	-1	-1	-1	1	2	2	0.00311252236237366	0.0798
tr|B6TCE9|B6TCE9_MAIZE	Peptidyl-prolyl cis-trans isomerase OS=Zea mays GN=ZEAMMB73_016065 PE=2 SV=1	2	2	2	0.00378471666868308	0.1895	1	1	1	0.00198498917080567	0.0726	1	1	1	0.00244333044126858	0.1169	1	1	1	0.00200484085438308	0.0524	2	2	2	0.00398399979775671	0.1694	-1	-1	-1	-1	-1
tr|B4G087|B4G087_MAIZE	USP family protein OS=Zea mays GN=ZEAMMB73_433806 PE=2 SV=1	1	1	1	0.00286161504217501	0.1341	1	1	1	0.00300169094121834	0.1341	1	1	1	0.00369479237460126	0.1341	-1	-1	-1	-1	-1	1	1	2	0.00602458506002234	0.1341	1	1	1	0.00356801343979419	0.1341
tr|B4FIK1|B4FIK1_MAIZE	Putative ubiquitin-conjugating enzyme family OS=Zea mays GN=ZEAMMB73_490686 PE=2 SV=1	1	1	1	0.00256450746949018	0.071	-1	-1	-1	-1	-1	1	1	1	0.00331118005155523	0.071	-1	-1	-1	-1	-1	-1	-1	-1	-1	-1	-1	-1	-1	-1	-1
tr|B4FUM4|B4FUM4_MAIZE	Plasma membrane intrinsic protein1 isoform 1 OS=Zea mays GN=ZEAMMB73_777671 PE=2 SV=1	2	2	3	0.00482162534503461	0.0788	1	1	1	0.00168588121356098	0.0788	2	2	4	0.00830062944430968	0.0788	2	2	2	0.00340548309511647	0.1986	1	2	2	0.00338367106110843	0.1986	1	1	1	0.00200395275385701	0.0788
tr|B4F7S3|B4F7S3_MAIZE	Plasma membrane intrinsic protein1 OS=Zea mays GN=ZEAMMB73_399812 PE=2 SV=1	-1	-1	-1	-1	-1	-1	-1	-1	-1	-1	1	1	1	0.00210397899109238	0.0347	-1	-1	-1	-1	-1	1	2	2	0.00343066649251272	0.2014	-1	-1	-1	-1	-1
tr|B4FWP0|B4FWP0_MAIZE	Fructose-bisphosphate aldolase OS=Zea mays GN=ZEAMMB73_915833 PE=2 SV=1	13	13	16	0.0211517686497669	0.4451	10	10	13	0.0180270565821901	0.4479	16	16	19	0.0324309099697395	0.5944	10	10	11	0.0154062136641044	0.3831	11	11	12	0.0166991315466535	0.4056	9	9	11	0.0181315387194049	0.3803
tr|Q9SPD7|Q9SPD7_MAIZE	Outer membrane protein porinVoltage-dependent anion channel protein 2 OS=Zea mays GN=vdac2 PE=2 SV=1	1	1	1	0.00170037995259675	0.0688	-1	-1	-1	-1	-1	-1	-1	-1	-1	-1	-1	-1	-1	-1	-1	-1	-1	-1	-1	-1	-1	-1	-1	-1	-1
tr|B4FVT1|B4FVT1_MAIZE	Uncharacterized protein OS=Zea mays GN=ZEAMMB73_709802 PE=2 SV=1; Additional IDs concatenated into MaxParsimony group: tr|C0PG62|C0PG62_MAIZE	0	2	2	0.00262915891830085	0.0448	-1	-1	-1	-1	-1	-1	-1	-1	-1	-1	4	4	4	0.00557087430685719	0.1401	3	3	3	0.00415139474724228	0.1457	3	3	3	0.0049172622195483	0.0616
tr|B6T3D4|B6T3D4_MAIZE	Methionyl-tRNA synthetase OS=Zea mays GN=ZEAMMB73_420463 PE=2 SV=1	1	1	1	0.00134857720378363	0.0489	-1	-1	-1	-1	-1	1	1	1	0.00174122399262818	0.0489	-1	-1	-1	-1	-1	1	1	1	0.00141958613483285	0.0517	-1	-1	-1	-1	-1
tr|C0PG78|C0PG78_MAIZE	Uncharacterized protein OS=Zea mays GN=ZEAMMB73_835474 PE=2 SV=1	3	3	3	0.00237823412288869	0.0861	2	2	2	0.00166309903499935	0.0541	-1	-1	-1	-1	-1	1	1	1	0.000839865763322642	0.027	3	3	3	0.00250345933237415	0.0676	2	2	2	0.00197687231123732	0.0541
tr|B6TBD4|B6TBD4_MAIZE	Transcription factor BTF3 OS=Zea mays GN=ZEAMMB73_669691 PE=2 SV=1	1	1	1	0.00287917096267915	0.1166	-1	-1	-1	-1	-1	1	1	1	0.00371745981248225	0.1166	-1	-1	-1	-1	-1	1	1	1	0.00303077285228118	0.1166	-1	-1	-1	-1	-1
tr|B4FYN6|B4FYN6_MAIZE	Uncharacterized protein OS=Zea mays GN=ZEAMMB73_715539 PE=2 SV=1; Additional IDs concatenated into MaxParsimony group: tr|C0P7Q1|C0P7Q1_MAIZE	1	2	2	0.00251637998346757	0.0804	3	3	3	0.00395933496804134	0.0912	-1	-1	-1	-1	-1	0	1	1	0.00133297729728419	0.0402	1	2	2	0.00264887922210097	0.0912	-1	-1	-1	-1	-1
tr|B4FID6|B4FID6_MAIZE	Isocitrate dehydrogenase subunit 1 OS=Zea mays GN=ZEAMMB73_388678 PE=2 SV=1	0	2	2	0.00248968099160054	0.0796	-1	-1	-1	-1	-1	-1	-1	-1	-1	-1	0	1	1	0.00131883430208754	0.0398	0	2	2	0.00262077440276834	0.0902	0	2	2	0.00310426633488725	0.0902
tr|C4J9Y2|C4J9Y2_MAIZE	Uncharacterized protein OS=Zea mays GN=ZEAMMB73_718489 PE=2 SV=1; Additional IDs concatenated into MaxParsimony group: tr|K7TII2|K7TII2_MAIZE	0	1	1	0.00197186918872564	0.0546	0	1	1	0.00206839207714205	0.0546	0	1	1	0.00254599138417902	0.0546	-1	-1	-1	-1	-1	0	1	1	0.00207569737362114	0.0588	1	1	1	0.00245863110977415	0.0798
tr|B8A306|B8A306_MAIZE	Phosphoglycerate mutase1 OS=Zea mays GN=ZEAMMB73_968602 PE=2 SV=1	3	3	4	0.00335817436076352	0.0859	-1	-1	-1	-1	-1	5	5	5	0.00541991010227734	0.1306	3	3	3	0.00266833916933991	0.0662	2	2	3	0.00265124852373076	0.0716	6	6	6	0.00628072491012072	0.1789
tr|K7UH47|K7UH47_MAIZE	Fructokinase-2 isoform 1 OS=Zea mays GN=ZEAMMB73_056885 PE=4 SV=1	7	7	8	0.0112072804039809	0.2119	3	3	4	0.00587793808190814	0.0806	6	6	8	0.0144703510312742	0.2119	2	2	4	0.00593672276880005	0.0687	9	9	11	0.0162214200720601	0.3373	5	5	6	0.0104803738052462	0.1254
tr|B6SKA0|B6SKA0_MAIZE	Glutathione S-transferase GSTF2 OS=Zea mays GN=ZEAMMB73_287284 PE=2 SV=1; Additional IDs concatenated into MaxParsimony group: tr|Q9FQC4|Q9FQC4_MAIZE	3	4	6	0.0131580803808421	0.2103	2	3	4	0.00920144512822069	0.1869	4	4	5	0.0141576156409955	0.2757	3	4	5	0.011616834857173	0.1963	3	3	4	0.00923394345648283	0.1589	3	3	5	0.0136718271992114	0.1495
tr|C0P5U8|C0P5U8_MAIZE	Glutathione S-transferase 4 OS=Zea mays GN=ZEAMMB73_050151 PE=2 SV=1	0	2	2	0.00420901225934262	0.1031	3	4	5	0.0110376079452872	0.157	-1	-1	-1	-1	-1	3	4	4	0.00891839519079828	0.157	-1	-1	-1	-1	-1	2	2	2	0.00524801976794841	0.1211
tr|C0P4K4|C0P4K4_MAIZE	Uncharacterized protein OS=Zea mays GN=ZEAMMB73_852564 PE=2 SV=1; Additional IDs concatenated into MaxParsimony group: tr|B4FG49|B4FG49_MAIZE	0	1	1	0.00149937657161886	0.0383	-1	-1	-1	-1	-1	-1	-1	-1	-1	-1	-1	-1	-1	-1	-1	1	1	1	0.00157832579847231	0.0607	-1	-1	-1	-1	-1
tr|B6SHW0|B6SHW0_MAIZE	60S ribosomal protein L6 OS=Zea mays GN=ZEAMMB73_027825 PE=2 SV=1; Additional IDs concatenated into MaxParsimony group: tr|B4F9G6|B4F9G6_MAIZE, tr|C0PLU5|C0PLU5_MAIZE, tr|K7TXR3|K7TXR3_MAIZE	0	3	4	0.00857177839117264	0.1598	0	2	2	0.00449568323616262	0.1279	0	2	2	0.00553375296287312	0.105	0	4	4	0.00908128825364391	0.1781	0	2	3	0.00676734212221687	0.1279	0	1	1	0.00267193700514268	0.0685
tr|B6TB97|B6TB97_MAIZE	40S ribosomal protein S3 OS=Zea mays GN=ZEAMMB73_370294 PE=2 SV=1; Additional IDs concatenated into MaxParsimony group: tr|K7TT73|K7TT73_MAIZE, tr|C0HE21|C0HE21_MAIZE, tr|B4G0E1|B4G0E1_MAIZE, tr|C0P4F7|C0P4F7_MAIZE	0	3	4	0.00819746492430921	0.1921	0	1	1	0.00214968259545767	0.0611	0	2	2	0.00529210436187429	0.1048	1	3	3	0.00651354408585595	0.1354	0	2	2	0.00431454999931731	0.1354	0	2	2	0.00511051706660478	0.1354
tr|K7THR2|K7THR2_MAIZE	Uncharacterized protein OS=Zea mays GN=ZEAMMB73_370294 PE=4 SV=1	1	4	5	0.0119720629315485	0.2245	0	1	1	0.00251161895081534	0.0714	0	2	2	0.00618312193300619	0.1224	0	2	2	0.00507347481517351	0.1582	0	2	2	0.00504097933593706	0.1582	0	2	2	0.00597096126659436	0.1582
tr|C4JAE7|C4JAE7_MAIZE	Glutamine synthetase OS=Zea mays GN=ZEAMMB73_770471 PE=2 SV=1; Additional IDs concatenated into MaxParsimony group: tr|K7U4A8|K7U4A8_MAIZE	0	5	5	0.00659136049040312	0.2219	4	4	4	0.00553120577932367	0.177	3	3	3	0.00510628609074107	0.132	6	6	6	0.00837978424528658	0.2472	6	6	6	0.0083261119368848	0.3146	6	6	6	0.00986214950774574	0.309
tr|B4FCP0|B4FCP0_MAIZE	Profilin OS=Zea mays GN=ZEAMMB73_163786 PE=2 SV=1; Additional IDs concatenated into MaxParsimony group: tr|B6T6Y5|B6T6Y5_MAIZE, tr|C0PNL3|C0PNL3_MAIZE	1	1	1	0.0035824799001275	0.145	-1	-1	-1	-1	-1	-1	-1	-1	-1	-1	0	1	1	0.00379542390753438	0.0992	-1	-1	-1	-1	-1	-1	-1	-1	-1	-1
tr|B4FJ27|B4FJ27_MAIZE	40S ribosomal protein S24 OS=Zea mays GN=ZEAMMB73_672763 PE=2 SV=1; Additional IDs concatenated into MaxParsimony group: tr|B4FNV6|B4FNV6_MAIZE, tr|K7V157|K7V157_MAIZE	0	1	1	0.00342558297019491	0.1095	-1	-1	-1	-1	-1	-1	-1	-1	-1	-1	-1	-1	-1	-1	-1	-1	-1	-1	-1	-1	-1	-1	-1	-1	-1
tr|B4FWQ4|B4FWQ4_MAIZE	Carboxypeptidase OS=Zea mays GN=ZEAMMB73_598140 PE=2 SV=1; Additional IDs concatenated into MaxParsimony group: tr|B4FS15|B4FS15_MAIZE, tr|C0PG87|C0PG87_MAIZE, tr|B4FHA4|B4FHA4_MAIZE	0	2	2	0.00202723484629245	0.0734	2	2	3	0.00318970182090588	0.0626	0	1	1	0.00130873855169462	0.0389	-1	-1	-1	-1	-1	-1	-1	-1	-1	-1	0	1	1	0.00126383197435475	0.0238
tr|B6UE26|B6UE26_MAIZE	60S ribosomal protein L34 OS=Zea mays GN=ZEAMMB73_857117 PE=2 SV=1; Additional IDs concatenated into MaxParsimony group: tr|B6UGU1|B6UGU1_MAIZE, tr|K7TX24|K7TX24_MAIZE, tr|C0PK19|C0PK19_MAIZE	0	2	2	0.00788747675490256	0.1933	0	2	2	0.00827356830856818	0.1933	-1	-1	-1	-1	-1	-1	-1	-1	-1	-1	0	1	1	0.00415139474724228	0.1345	0	1	1	0.0049172622195483	0.1345
tr|B4FRF0|B4FRF0_MAIZE	Glutathione peroxidase OS=Zea mays GN=ZEAMMB73_958938 PE=2 SV=1	3	3	4	0.00763097344580004	0.1098	-1	-1	-1	-1	-1	1	1	1	0.00246319491640084	0.061	2	2	2	0.00404228074704881	0.061	1	1	2	0.00401639004001489	0.061	1	1	2	0.00475735125305892	0.061
tr|B6SUD1|B6SUD1_MAIZE	Alcohol dehydrogenase 2 OS=Zea mays GN=ZEAMMB73_246809 PE=2 SV=1	2	2	2	0.00247654283333352	0.0976	3	3	3	0.00389665420337578	0.1319	-1	-1	-1	-1	-1	-1	-1	-1	-1	-1	-1	-1	-1	-1	-1	-1	-1	-1	-1	-1
tr|Q8W0Q2|Q8W0Q2_MAIZE	Putative aldehyde dehydrogenase MIS1 OS=Zea mays GN=mis1 PE=2 SV=1	1	1	1	0.000854835823163392	0.0255	-1	-1	-1	-1	-1	-1	-1	-1	-1	-1	-1	-1	-1	-1	-1	-1	-1	-1	-1	-1	-1	-1	-1	-1	-1
tr|B6TKY3|B6TKY3_MAIZE	Putative TCP-1/cpn60 chaperonin family protein OS=Zea mays GN=ZEAMMB73_410022 PE=2 SV=1	1	1	1	0.000861109847553582	0.0257	3	3	4	0.0036130445090628	0.0679	3	3	3	0.00333548229046573	0.0844	1	1	1	0.000912294553921108	0.0385	-1	-1	-1	-1	-1	-1	-1	-1	-1	-1
tr|B4FBN8|B4FBN8_MAIZE	Chitinase 1 OS=Zea mays GN=ZEAMMB73_449245 PE=2 SV=1	1	1	1	0.00164092610810036	0.0629	-1	-1	-1	-1	-1	-1	-1	-1	-1	-1	-1	-1	-1	-1	-1	-1	-1	-1	-1	-1	-1	-1	-1	-1	-1
tr|C0PEP2|C0PEP2_MAIZE	1-aminocyclopropane-1-carboxylate oxidase 1 OS=Zea mays GN=ZEAMMB73_685144 PE=2 SV=1; Additional IDs concatenated into MaxParsimony group: tr|C0P6Q8|C0P6Q8_MAIZE, tr|C4J9T7|C4J9T7_MAIZE	0	1	1	0.00148045699342808	0.0631	-1	-1	-1	-1	-1	-1	-1	-1	-1	-1	-1	-1	-1	-1	-1	-1	-1	-1	-1	-1	-1	-1	-1	-1	-1
tr|B4FBV2|B4FBV2_MAIZE	Iron ion binding protein OS=Zea mays GN=ZEAMMB73_441487 PE=2 SV=1; Additional IDs concatenated into MaxParsimony group: tr|C0HHJ5|C0HHJ5_MAIZE, tr|K7VQQ3|K7VQQ3_MAIZE	0	1	1	0.00140510439196617	0.0389	-1	-1	-1	-1	-1	-1	-1	-1	-1	-1	-1	-1	-1	-1	-1	0	1	1	0.00147908974527494	0.0449	-1	-1	-1	-1	-1
tr|K7U084|K7U084_MAIZE	Uncharacterized protein OS=Zea mays GN=ZEAMMB73_524629 PE=4 SV=1	1	1	1	0.000856395742548727	0.0274	-1	-1	-1	-1	-1	-1	-1	-1	-1	-1	-1	-1	-1	-1	-1	-1	-1	-1	-1	-1	-1	-1	-1	-1	-1
tr|K7UYG7|K7UYG7_MAIZE	Uncharacterized protein OS=Zea mays GN=ZEAMMB73_882157 PE=3 SV=1; Additional IDs concatenated into MaxParsimony group: tr|B4FKA4|B4FKA4_MAIZE, tr|B4FBS3|B4FBS3_MAIZE, tr|B6T522|B6T522_MAIZE	0	1	1	0.00306735207135099	0.085	-1	-1	-1	-1	-1	-1	-1	-1	-1	-1	-1	-1	-1	-1	-1	0	3	3	0.00968658774356532	0.1111	-1	-1	-1	-1	-1
tr|C0HIB6|C0HIB6_MAIZE	Histone H2A OS=Zea mays GN=ZEAMMB73_248482 PE=2 SV=1; Additional IDs concatenated into MaxParsimony group: tr|B4FMH5|B4FMH5_MAIZE	0	1	1	0.0024570935440665	0.1204	-1	-1	-1	-1	-1	-1	-1	-1	-1	-1	-1	-1	-1	-1	-1	-1	-1	-1	-1	-1	0	1	1	0.00306363457657721	0.1204
tr|B4FAV5|B4FAV5_MAIZE	Germin-like protein 1 OS=Zea mays GN=ZEAMMB73_294762 PE=2 SV=1	1	1	1	0.00219301339680702	0.1542	-1	-1	-1	-1	-1	1	1	1	0.0028315231281991	0.1542	-1	-1	-1	-1	-1	1	1	1	0.00230848586412071	0.1542	-1	-1	-1	-1	-1
tr|B6TGS8|B6TGS8_MAIZE	6,7-dimethyl-8-ribityllumazine synthase OS=Zea mays GN=ZEAMMB73_338096 PE=2 SV=1	1	1	1	0.00218281333449629	0.0884	-1	-1	-1	-1	-1	-1	-1	-1	-1	-1	-1	-1	-1	-1	-1	1	1	1	0.00229774872056666	0.0884	1	1	1	0.00272164746105231	0.0884
tr|B6SHZ1|B6SHZ1_MAIZE	40S ribosomal protein S5 OS=Zea mays GN=ZEAMMB73_326578 PE=2 SV=1; Additional IDs concatenated into MaxParsimony group: tr|B4FB66|B4FB66_MAIZE	0	2	2	0.00471663182830856	0.1457	-1	-1	-1	-1	-1	-1	-1	-1	-1	-1	-1	-1	-1	-1	-1	0	2	2	0.00496498467258122	0.1407	0	2	2	0.00588094677513817	0.1407
tr|B4FFP2|B4FFP2_MAIZE	Glutamate dehydrogenase OS=Zea mays GN=ZEAMMB73_138901 PE=2 SV=1	2	2	2	0.00228372198012994	0.0584	-1	-1	-1	-1	-1	-1	-1	-1	-1	-1	-1	-1	-1	-1	-1	-1	-1	-1	-1	-1	-1	-1	-1	-1	-1
tr|K7UT72|K7UT72_MAIZE	Catalase OS=Zea mays GN=ZEAMMB73_190203 PE=3 SV=1; Additional IDs concatenated into MaxParsimony group: tr|K7U935|K7U935_MAIZE	0	1	1	0.00066662623141577	0.0199	0	1	1	0.000699257548806544	0.0241	-1	-1	-1	-1	-1	0	3	3	0.00211875226656394	0.0625	-1	-1	-1	-1	-1	-1	-1	-1	-1	-1
tr|B6SK03|B6SK03_MAIZE	Ubiquitin-conjugating enzyme spm2 OS=Zea mays GN=ZEAMMB73_270429 PE=2 SV=1	1	1	1	0.00317097883051826	0.1149	-1	-1	-1	-1	-1	-1	-1	-1	-1	-1	-1	-1	-1	-1	-1	-1	-1	-1	-1	-1	-1	-1	-1	-1	-1
tr|B4FPA0|B4FPA0_MAIZE	Uncharacterized protein OS=Zea mays GN=ZEAMMB73_089561 PE=2 SV=1	2	2	2	0.00391087389097252	0.0708	-1	-1	-1	-1	-1	-1	-1	-1	-1	-1	-1	-1	-1	-1	-1	-1	-1	-1	-1	-1	-1	-1	-1	-1	-1
tr|B6TVM7|B6TVM7_MAIZE	4-methyl-5-thiazole monophosphate biosynthesis protein OS=Zea mays GN=ZEAMMB73_960014 PE=2 SV=1	1	1	1	0.00109650669840351	0.0491	-1	-1	-1	-1	-1	-1	-1	-1	-1	-1	-1	-1	-1	-1	-1	-1	-1	-1	-1	-1	-1	-1	-1	-1	-1
tr|K7V5L0|K7V5L0_MAIZE	UMP synthase OS=Zea mays GN=ZEAMMB73_491534 PE=3 SV=1; Additional IDs concatenated into MaxParsimony group: tr|B4G0S0|B4G0S0_MAIZE	0	2	2	0.000892214575887266	0.0295	-1	-1	-1	-1	-1	-1	-1	-1	-1	-1	-1	-1	-1	-1	-1	0	1	1	0.000469596934336342	0.0171	-1	-1	-1	-1	-1
tr|B4FRJ3|B4FRJ3_MAIZE	Proteasome subunit beta type OS=Zea mays GN=ZEAMMB73_794961 PE=2 SV=1; Additional IDs concatenated into MaxParsimony group: tr|B4FA84|B4FA84_MAIZE, tr|B6TGL3|B6TGL3_MAIZE	0	2	2	0.00384676120423526	0.1107	-1	-1	-1	-1	-1	0	1	1	0.00248338503866642	0.0656	0	1	1	0.00203770709789756	0.0615	0	1	1	0.00202465563492554	0.0656	0	1	1	0.00239817296773052	0.0615
tr|B4FY74|B4FY74_MAIZE	Retrotransposon protein Ty1-copia subclass OS=Zea mays GN=ZEAMMB73_756786 PE=2 SV=1	2	2	2	0.00355533990088411	0.0947	-1	-1	-1	-1	-1	1	1	1	0.00229524980846442	0.0568	4	4	6	0.011300012088341	0.2159	4	4	6	0.011227635793678	0.2273	3	3	4	0.00886597278979163	0.1629
tr|C4J0N7|C4J0N7_MAIZE	Cysteine proteinase Mir2 OS=Zea mays GN=ZEAMMB73_820257 PE=2 SV=1; Additional IDs concatenated into MaxParsimony group: tr|B4FU56|B4FU56_MAIZE	0	2	2	0.00193927630957315	0.0331	0	2	2	0.00203420377834631	0.064	0	1	1	0.00125195444098059	0.0289	-1	-1	-1	-1	-1	0	2	2	0.00204138832612327	0.0579	-1	-1	-1	-1	-1
tr|B6SJ21|B6SJ21_MAIZE	Guanine nucleotide-binding protein beta subunit-like protein OS=Zea mays GN=ZEAMMB73_536434 PE=2 SV=1	-1	-1	-1	-1	-1	0	2	2	0.00294776834945992	0.1048	4	4	4	0.00725683771777972	0.2006	0	4	4	0.00595449738786831	0.1647	3	3	3	0.00443726923582483	0.2126	1	2	2	0.00350391738997753	0.1347
tr|B4FKM1|B4FKM1_MAIZE	Guanine nucleotide-binding protein beta subunit-like protein OS=Zea mays GN=ZEAMMB73_729076 PE=2 SV=1	-1	-1	-1	-1	-1	0	2	2	0.00294776834945992	0.1048	-1	-1	-1	-1	-1	0	4	4	0.00595449738786831	0.1647	-1	-1	-1	-1	-1	1	2	2	0.00350391738997753	0.0928
tr|C4J410|C4J410_MAIZE	Heat shock protein1 OS=Zea mays GN=ZEAMMB73_501274 PE=2 SV=1	9	10	10	0.00724235905735651	0.1944	-1	-1	-1	-1	-1	5	6	6	0.00561061064291302	0.142	3	7	7	0.00537099340001393	0.1111	2	4	4	0.00304948132667797	0.0833	6	6	7	0.00632111022975885	0.142
tr|B4FWJ8|B4FWJ8_MAIZE	Luminal-binding protein 3 OS=Zea mays GN=ZEAMMB73_181606 PE=2 SV=1	7	8	9	0.00637065430203668	0.1373	3	4	6	0.00445499831999825	0.0935	6	7	7	0.00639761937562933	0.1433	3	3	3	0.00224977616238463	0.0649	3	3	3	0.00223536640236123	0.0633	3	3	3	0.00264775657975678	0.083
tr|K7WEL8|K7WEL8_MAIZE	Uncharacterized protein OS=Zea mays GN=ZEAMMB73_832667 PE=3 SV=1	-1	-1	-1	-1	-1	3	4	5	0.00314755316086833	0.0742	-1	-1	-1	-1	-1	1	5	5	0.00317903153380437	0.0946	1	3	3	0.001895201949828	0.0639	-1	-1	-1	-1	-1
tr|B4G029|B4G029_MAIZE	3-N-debenzoyl-2-deoxytaxol N-benzoyltransferase OS=Zea mays GN=ZEAMMB73_143093 PE=2 SV=1	-1	-1	-1	-1	-1	1	1	1	0.00113167198703404	0.0253	-1	-1	-1	-1	-1	-1	-1	-1	-1	-1	-1	-1	-1	-1	-1	-1	-1	-1	-1	-1
tr|B4FRG8|B4FRG8_MAIZE	2-oxoglutarate/malate carrier protein OS=Zea mays GN=ZEAMMB73_415709 PE=2 SV=1	-1	-1	-1	-1	-1	2	2	2	0.00316577051035246	0.0965	2	2	2	0.00389675851726435	0.135	-1	-1	-1	-1	-1	0	1	1	0.00158847580360718	0.0579	-1	-1	-1	-1	-1
tr|B4FBF6|B4FBF6_MAIZE	Uncharacterized protein OS=Zea mays GN=ZEAMMB73_219802 PE=2 SV=1	2	2	2	0.00304743420075781	0.0974	-1	-1	-1	-1	-1	-1	-1	-1	-1	-1	-1	-1	-1	-1	-1	0	1	1	0.00160394797052543	0.0584	-1	-1	-1	-1	-1
tr|C0P664|C0P664_MAIZE	Uncharacterized protein OS=Zea mays GN=ZEAMMB73_647337 PE=2 SV=1	0	5	5	0.00523777753255248	0.1384	-1	-1	-1	-1	-1	1	4	4	0.00541023169138042	0.1652	1	8	10	0.0110982261581921	0.2121	0	5	5	0.00551357114868116	0.1585	-1	-1	-1	-1	-1
tr|K7UWZ6|K7UWZ6_MAIZE	Uncharacterized protein OS=Zea mays GN=ZEAMMB73_908177 PE=3 SV=1	0	5	5	0.00528496471753043	0.1396	2	6	6	0.00665239613999739	0.1847	-1	-1	-1	-1	-1	1	7	8	0.00895856814210818	0.2162	-1	-1	-1	-1	-1	2	7	7	0.0092254041191075	0.2252
tr|K7VDQ8|K7VDQ8_MAIZE	Tubulin beta-7 chain isoform 1 OS=Zea mays GN=ZEAMMB73_301405 PE=3 SV=1	-1	-1	-1	-1	-1	1	5	5	0.00553120577932367	0.1393	1	4	4	0.00544670516345714	0.1663	1	7	8	0.00893843652830569	0.2135	0	5	5	0.00555074129125653	0.1596	1	6	6	0.0078897196061966	0.182
tr|B4G1P4|B4G1P4_MAIZE	GTP-binding nuclear protein Ran-A1 OS=Zea mays GN=ZEAMMB73_453609 PE=2 SV=1; Additional IDs concatenated into MaxParsimony group: tr|K7V400|K7V400_MAIZE, tr|C0HHC1|C0HHC1_MAIZE, tr|B4FEE5|B4FEE5_MAIZE	-1	-1	-1	-1	-1	0	2	2	0.00445499831999825	0.1176	0	3	3	0.00822551062580914	0.1674	0	3	3	0.0067493284871539	0.1674	0	3	3	0.00670609920708369	0.1538	0	2	2	0.00529551315951355	0.1086
tr|B6SGP7|B6SGP7_MAIZE	Non-specific lipid-transfer protein OS=Zea mays GN=ZEAMMB73_524843 PE=2 SV=1	-1	-1	-1	-1	-1	1	1	1	0.00406840755669262	0.1653	-1	-1	-1	-1	-1	-1	-1	-1	-1	-1	-1	-1	-1	-1	-1	-1	-1	-1	-1	-1
tr|B6SIL9|B6SIL9_MAIZE	40S ribosomal protein S27a OS=Zea mays GN=ZEAMMB73_342817 PE=2 SV=1; Additional IDs concatenated into MaxParsimony group: tr|K7VC49|K7VC49_MAIZE, tr|K7UBK6|K7UBK6_MAIZE, tr|Q42415|Q42415_MAIZE, tr|Q41754|Q41754_MAIZE, tr|K7U7X5|K7U7X5_MAIZE	-1	-1	-1	-1	-1	1	4	4	0.0127039306931563	0.4	2	2	2	0.00781865741205944	0.1355	-1	-1	-1	-1	-1	0	1	1	0.00318719983820536	0.1032	0	2	2	0.00755037682743545	0.1871
tr|Q6LCT7|Q6LCT7_MAIZE	Ubiquitin fusion protein OS=Zea mays GN=ZEAMMB73_034593 PE=2 SV=1	-1	-1	-1	-1	-1	1	5	5	0.0158799133664454	0.3806	-1	-1	-1	-1	-1	0	1	1	0.00320774536701293	0.0968	1	2	2	0.00637439967641073	0.1032	0	2	2	0.00755037682743545	0.1871
tr|C0P9T7|C0P9T7_MAIZE	Uncharacterized protein OS=Zea mays GN=ZEAMMB73_772801 PE=2 SV=1	-1	-1	-1	-1	-1	1	1	1	0.00279703019522618	0.1307	-1	-1	-1	-1	-1	-1	-1	-1	-1	-1	1	1	1	0.0028069089484195	0.1307	1	1	1	0.00332473979617186	0.1307
tr|B4FVD5|B4FVD5_MAIZE	Uncharacterized protein OS=Zea mays GN=ZEAMMB73_442651 PE=2 SV=1	-1	-1	-1	-1	-1	1	1	1	0.00214033614939046	0.0565	1	1	1	0.00263454760623742	0.0565	1	1	1	0.00216174144298697	0.0565	1	1	1	0.0021478955431384	0.0565	-1	-1	-1	-1	-1
sp|P04264|K2C1_HUMAN	Keratin, type II cytoskeletal 1 OS=Homo sapiens GN=KRT1 PE=1 SV=6; Additional IDs concatenated into MaxParsimony group: tr|H6VRG1|H6VRG1_HUMAN, tr|H6VRF9|H6VRF9_HUMAN, tr|H6VRG3|H6VRG3_HUMAN, tr|H6VRF8|H6VRF8_HUMAN, tr|H6VRG0|H6VRG0_HUMAN, tr|H6VRG2|H6VRG2_HUMAN	-1	-1	-1	-1	-1	1	3	3	0.00229321730291836	0.0373	-1	-1	-1	-1	-1	-1	-1	-1	-1	-1	-1	-1	-1	-1	-1	-1	-1	-1	-1	-1
tr|K7VH58|K7VH58_MAIZE	Peroxidase 52 isoform 1 OS=Zea mays GN=ZEAMMB73_033624 PE=3 SV=1	-1	-1	-1	-1	-1	1	1	1	0.00157277097239555	0.0479	2	2	2	0.00387185910181857	0.1438	2	2	2	0.00317700020375082	0.0479	1	1	1	0.00157832579847231	0.0543	1	1	1	0.00186950224960462	0.0479
tr|K7UZ93|K7UZ93_MAIZE	Uncharacterized protein OS=Zea mays GN=ZEAMMB73_490149 PE=3 SV=1	-1	-1	-1	-1	-1	1	1	1	0.00151937442703644	0.0309	-1	-1	-1	-1	-1	-1	-1	-1	-1	-1	-1	-1	-1	-1	-1	-1	-1	-1	-1	-1
tr|C0P559|C0P559_MAIZE	Uncharacterized protein OS=Zea mays GN=ZEAMMB73_737575 PE=2 SV=1	-1	-1	-1	-1	-1	1	1	1	0.00105638908660903	0.0429	-1	-1	-1	-1	-1	1	1	1	0.00106695393108799	0.0429	1	1	1	0.00106012011785801	0.0215	-1	-1	-1	-1	-1
tr|C0P3V1|C0P3V1_MAIZE	Putative D-mannose binding lectin domain related protein OS=Zea mays GN=ZEAMMB73_098128 PE=2 SV=1	-1	-1	-1	-1	-1	1	1	1	0.0010541270114771	0.0385	-1	-1	-1	-1	-1	1	1	1	0.00106466923316275	0.0385	-1	-1	-1	-1	-1	-1	-1	-1	-1	-1
tr|C0PLI2|C0PLI2_MAIZE	Uncharacterized protein OS=Zea mays GN=ZEAMMB73_047398 PE=2 SV=1	-1	-1	-1	-1	-1	1	1	1	0.00197701732674621	0.0522	4	4	4	0.00973407147686115	0.1205	2	2	2	0.00399357856937353	0.0964	1	1	1	0.00198399989928446	0.0884	-1	-1	-1	-1	-1
tr|K7UT45|K7UT45_MAIZE	Uncharacterized protein OS=Zea mays GN=ZEAMMB73_444815 PE=4 SV=1	-1	-1	-1	-1	-1	2	2	2	0.00231659912639909	0.0376	-1	-1	-1	-1	-1	-1	-1	-1	-1	-1	-1	-1	-1	-1	-1	-1	-1	-1	-1	-1
tr|B4FD59|B4FD59_MAIZE	Histone H4 OS=Zea mays GN=ZEAMMB73_300844 PE=2 SV=1; Additional IDs concatenated into MaxParsimony group: tr|K7TZD9|K7TZD9_MAIZE, tr|K7V4E0|K7V4E0_MAIZE	-1	-1	-1	-1	-1	3	3	4	0.0191175656062061	0.3301	4	4	4	0.023531881531441	0.3883	0	1	1	0.00482718962997091	0.1262	0	1	1	0.00479627160118283	0.1165	0	1	1	0.00568110877792473	0.1165
tr|C4J9M7|C4J9M7_MAIZE	2-cys peroxiredoxin BAS1 OS=Zea mays GN=ZEAMMB73_930710 PE=2 SV=1	-1	-1	-1	-1	-1	1	1	1	0.00189337428599926	0.0885	1	1	1	0.00233056134397926	0.0885	-1	-1	-1	-1	-1	1	1	1	0.00190006144200704	0.0885	-1	-1	-1	-1	-1
tr|B6T595|B6T595_MAIZE	60S ribosomal protein L17 OS=Zea mays GN=ZEAMMB73_900223 PE=2 SV=1; Additional IDs concatenated into MaxParsimony group: tr|B4FHE4|B4FHE4_MAIZE, tr|B6SJV1|B6SJV1_MAIZE, tr|B6T8W9|B6T8W9_MAIZE	-1	-1	-1	-1	-1	1	3	4	0.0115152588154341	0.152	0	2	2	0.00708708712789014	0.152	-1	-1	-1	-1	-1	-1	-1	-1	-1	-1	0	1	1	0.00342195441009501	0.0409
tr|K7UCG1|K7UCG1_MAIZE	Ribosomal protein L17 OS=Zea mays GN=ZEAMMB73_629802 PE=3 SV=1	-1	-1	-1	-1	-1	-1	-1	-1	-1	-1	1	2	2	0.00708708712789014	0.152	-1	-1	-1	-1	-1	-1	-1	-1	-1	-1	0	1	1	0.00342195441009501	0.0409
tr|B4FH88|B4FH88_MAIZE	C-1-tetrahydrofolate synthase, cytoplasmic OS=Zea mays GN=ZEAMMB73_695818 PE=2 SV=1; Additional IDs concatenated into MaxParsimony group: tr|B4FPB0|B4FPB0_MAIZE	-1	-1	-1	-1	-1	0	1	1	0.00168588121356098	0.0753	-1	-1	-1	-1	-1	1	1	1	0.00170274154755823	0.0616	-1	-1	-1	-1	-1	1	1	1	0.00200395275385701	0.0925
tr|B4F848|B4F848_MAIZE	Chaperonin OS=Zea mays GN=ZEAMMB73_753216 PE=2 SV=1	-1	-1	-1	-1	-1	1	1	1	0.00200112729414556	0.1098	-1	-1	-1	-1	-1	1	1	1	0.00202114037352441	0.1098	1	1	1	0.00200819502000745	0.0488	1	1	1	0.00237867562652946	0.1098
tr|C0P7E7|C0P7E7_MAIZE	Uncharacterized protein OS=Zea mays GN=ZEAMMB73_911413 PE=2 SV=1	-1	-1	-1	-1	-1	-1	-1	-1	-1	-1	2	2	2	0.00198997027728935	0.0443	-1	-1	-1	-1	-1	-1	-1	-1	-1	-1	-1	-1	-1	-1	-1
tr|B6U232|B6U232_MAIZE	Ras protein Rab-2-B OS=Zea mays GN=ZEAMMB73_942023 PE=2 SV=1; Additional IDs concatenated into MaxParsimony group: tr|O50019|O50019_MAIZE	-1	-1	-1	-1	-1	-1	-1	-1	-1	-1	1	1	1	0.00288545690206956	0.0762	-1	-1	-1	-1	-1	0	1	1	0.00235245702343729	0.0667	-1	-1	-1	-1	-1
tr|B4G0V4|B4G0V4_MAIZE	Coatomer subunit delta OS=Zea mays GN=ZEAMMB73_298909 PE=2 SV=1	-1	-1	-1	-1	-1	-1	-1	-1	-1	-1	1	1	1	0.00117431385549342	0.0329	1	1	1	0.000963566922261636	0.0329	2	2	2	0.00191479060047222	0.064	-1	-1	-1	-1	-1
tr|B4FIB2|B4FIB2_MAIZE	Ras protein RIC2 OS=Zea mays GN=ZEAMMB73_477067 PE=2 SV=1; Additional IDs concatenated into MaxParsimony group: tr|C0PN94|C0PN94_MAIZE, tr|B6TX62|B6TX62_MAIZE, tr|B4FLV9|B4FLV9_MAIZE, tr|B4FC99|B4FC99_MAIZE	-1	-1	-1	-1	-1	-1	-1	-1	-1	-1	-1	-1	-1	-1	-1	0	3	3	0.00687374007217056	0.1336	0	1	1	0.00227657131300383	0.0507	-1	-1	-1	-1	-1
tr|B4FJB2|B4FJB2_MAIZE	Ras protein Rab11D OS=Zea mays GN=ZEAMMB73_198274 PE=2 SV=1	-1	-1	-1	-1	-1	-1	-1	-1	-1	-1	2	2	2	0.00558475529432817	0.0876	-1	-1	-1	-1	-1	0	1	1	0.00227657131300383	0.0507	-1	-1	-1	-1	-1
tr|K7UJ27|K7UJ27_MAIZE	Elongation factor 1-alpha OS=Zea mays GN=ZEAMMB73_663057 PE=3 SV=1; Additional IDs concatenated into MaxParsimony group: tr|K7UUB7|K7UUB7_MAIZE, tr|K7VU19|K7VU19_MAIZE	8	8	12	0.0125987883736027	0.2304	1	11	12	0.0132154983720754	0.2908	4	12	16	0.0216893404719322	0.2662	1	8	12	0.0133476652855572	0.1834	0	8	18	0.0198932607351073	0.2573	2	10	15	0.0196360471183305	0.2662
tr|B6UHJ4|B6UHJ4_MAIZE	Elongation factor 1-alpha OS=Zea mays GN=ZEAMMB73_148924 PE=2 SV=1	-1	-1	-1	-1	-1	-1	-1	-1	-1	-1	2	8	10	0.0135558377949576	0.179	-1	-1	-1	-1	-1	-1	-1	-1	-1	-1	1	7	8	0.0104725584631096	0.1879
tr|O50018|O50018_MAIZE	Elongation factor 1-alpha OS=Zea mays GN=EF1-A PE=2 SV=1	-1	-1	-1	-1	-1	1	8	8	0.00881033224805024	0.2573	1	9	12	0.0162670053539492	0.2327	2	7	11	0.0122353598450941	0.1499	1	6	16	0.0176828984312065	0.1946	1	8	10	0.013090698078887	0.2327
tr|B6SKA7|B6SKA7_MAIZE	Elongation factor 1-alpha OS=Zea mays GN=ZEAMMB73_051895 PE=2 SV=1	-1	-1	-1	-1	-1	0	10	11	0.0121142068410691	0.2908	-1	-1	-1	-1	-1	0	7	11	0.0122353598450941	0.1834	1	8	17	0.0187880795831569	0.2528	-1	-1	-1	-1	-1
tr|C4JA47|C4JA47_MAIZE	Elongation factor 1-alpha OS=Zea mays GN=ZEAMMB73_768678 PE=2 SV=1	-1	-1	-1	-1	-1	-1	-1	-1	-1	-1	-1	-1	-1	-1	-1	-1	-1	-1	-1	-1	-1	-1	-1	-1	-1	0	9	14	0.0183269773104418	0.2662
tr|K7V5C5|K7V5C5_MAIZE	Spermidine synthase 1 isoform 1 OS=Zea mays GN=ZEAMMB73_625323 PE=3 SV=1; Additional IDs concatenated into MaxParsimony group: tr|K7UQE0|K7UQE0_MAIZE	-1	-1	-1	-1	-1	-1	-1	-1	-1	-1	0	1	1	0.00156575180732457	0.0336	-1	-1	-1	-1	-1	-1	-1	-1	-1	-1	0	1	1	0.00151202636725129	0.0336
tr|B4FYG3|B4FYG3_MAIZE	Succinate semialdehyde dehydrogenase OS=Zea mays GN=ZEAMMB73_523635 PE=2 SV=1	-1	-1	-1	-1	-1	-1	-1	-1	-1	-1	2	2	2	0.00229960512119395	0.0493	-1	-1	-1	-1	-1	-1	-1	-1	-1	-1	-1	-1	-1	-1	-1
tr|C4JAU6|C4JAU6_MAIZE	Plasma membrane intrinsic protein2 OS=Zea mays GN=ZEAMMB73_694214 PE=2 SV=1	-1	-1	-1	-1	-1	-1	-1	-1	-1	-1	2	2	2	0.00419339757394191	0.0415	-1	-1	-1	-1	-1	1	1	1	0.00170939783709976	0.1211	-1	-1	-1	-1	-1
tr|B4FKL1|B4FKL1_MAIZE	Putative snRK/SAPK family protein kinase OS=Zea mays GN=ZEAMMB73_982471 PE=2 SV=1; Additional IDs concatenated into MaxParsimony group: tr|B4FGF6|B4FGF6_MAIZE, tr|K7U519|K7U519_MAIZE, tr|B4G0M6|B4G0M6_MAIZE	-1	-1	-1	-1	-1	-1	-1	-1	-1	-1	0	1	1	0.0016646866742709	0.044	0	1	1	0.0013659355271621	0.044	0	1	1	0.00135718674429075	0.044	0	1	1	0.00160756649485233	0.044
tr|B6TLW3|B6TLW3_MAIZE	Fiber protein Fb19 OS=Zea mays GN=ZEAMMB73_742470 PE=2 SV=1	-1	-1	-1	-1	-1	-1	-1	-1	-1	-1	1	1	1	0.00354354356394507	0.1988	2	2	2	0.00581521089926321	0.1988	1	1	1	0.00288898230948439	0.1988	-1	-1	-1	-1	-1
tr|B4G0E0|B4G0E0_MAIZE	Glutaryl-CoA dehydrogenase isoform 1 OS=Zea mays GN=ZEAMMB73_642253 PE=2 SV=1	-1	-1	-1	-1	-1	-1	-1	-1	-1	-1	2	2	2	0.00279882655627994	0.0716	1	1	1	0.00114826912675982	0.037	1	1	1	0.00114091449173633	0.037	1	1	1	0.0013513953905918	0.037
tr|K7V792|K7V792_MAIZE	Uncharacterized protein OS=Zea mays GN=ZEAMMB73_641784 PE=4 SV=1	-1	-1	-1	-1	-1	-1	-1	-1	-1	-1	1	1	1	0.000473395272995787	0.0125	1	1	1	0.000388437915536722	0.0148	-1	-1	-1	-1	-1	1	1	1	0.000457151721973631	0.0125
tr|B4FUE0|B4FUE0_MAIZE	Obg-like ATPase 1 OS=Zea mays GN=ZEAMMB73_810066 PE=2 SV=1	-1	-1	-1	-1	-1	-1	-1	-1	-1	-1	-1	-1	-1	-1	-1	2	2	2	0.00253028260502292	0.1221	-1	-1	-1	-1	-1	-1	-1	-1	-1	-1
tr|K7VEJ7|K7VEJ7_MAIZE	ZmNAS1 protein OS=Zea mays GN=ZEAMMB73_532256 PE=4 SV=1; Additional IDs concatenated into MaxParsimony group: tr|B4FAC0|B4FAC0_MAIZE	-1	-1	-1	-1	-1	-1	-1	-1	-1	-1	-1	-1	-1	-1	-1	0	1	1	0.00152049092320185	0.0581	-1	-1	-1	-1	-1	0	1	1	0.00178946239793959	0.0336
tr|C0P3Q1|C0P3Q1_MAIZE	Uncharacterized protein OS=Zea mays GN=ZEAMMB73_777138 PE=2 SV=1; Additional IDs concatenated into MaxParsimony group: tr|B8A043|B8A043_MAIZE	-1	-1	-1	-1	-1	-1	-1	-1	-1	-1	-1	-1	-1	-1	-1	1	4	5	0.00353125377760656	0.0582	0	1	1	0.000701727237104874	0.0213	0	1	1	0.000831184949042965	0.0213
tr|B4FUB4|B4FUB4_MAIZE	60S acidic ribosomal protein P1 OS=Zea mays GN=ZEAMMB73_171439 PE=2 SV=1; Additional IDs concatenated into MaxParsimony group: tr|B6T361|B6T361_MAIZE	-1	-1	-1	-1	-1	-1	-1	-1	-1	-1	-1	-1	-1	-1	-1	0	1	1	0.00456147276960554	0.1468	-1	-1	-1	-1	-1	-1	-1	-1	-1	-1
tr|K7V1I2|K7V1I2_MAIZE	Arginine/serine-rich splicing factor SR45_2 transcript I OS=Zea mays GN=SR45_2 PE=2 SV=1	-1	-1	-1	-1	-1	-1	-1	-1	-1	-1	-1	-1	-1	-1	-1	1	1	1	0.00117820031252845	0.0379	1	1	1	0.00117065396900908	0.0379	1	1	1	0.00138662133679206	0.0379
tr|B6SKZ9|B6SKZ9_MAIZE	40S ribosomal protein S12 OS=Zea mays GN=ZEAMMB73_225348 PE=2 SV=1	-1	-1	-1	-1	-1	-1	-1	-1	-1	-1	-1	-1	-1	-1	-1	2	2	2	0.00710286474124291	0.1929	-1	-1	-1	-1	-1	-1	-1	-1	-1	-1
tr|B6TSN0|B6TSN0_MAIZE	Macrophage migration inhibitory factor OS=Zea mays GN=ZEAMMB73_827193 PE=2 SV=1; Additional IDs concatenated into MaxParsimony group: tr|B4FX16|B4FX16_MAIZE	-1	-1	-1	-1	-1	-1	-1	-1	-1	-1	-1	-1	-1	-1	-1	0	1	1	0.00410909530485127	0.0992	0	1	1	0.00408277665224654	0.2645	-1	-1	-1	-1	-1
tr|B4FS23|B4FS23_MAIZE	Uncharacterized protein OS=Zea mays GN=ZEAMMB73_592321 PE=2 SV=1; Additional IDs concatenated into MaxParsimony group: tr|B4F9D6|B4F9D6_MAIZE	-1	-1	-1	-1	-1	-1	-1	-1	-1	-1	-1	-1	-1	-1	-1	0	1	1	0.00331467021258003	0.2267	-1	-1	-1	-1	-1	-1	-1	-1	-1	-1
tr|B6T8U5|B6T8U5_MAIZE	ER6 protein OS=Zea mays GN=ZEAMMB73_861492 PE=2 SV=1	-1	-1	-1	-1	-1	-1	-1	-1	-1	-1	-1	-1	-1	-1	-1	1	1	1	0.00191230973802694	0.0615	-1	-1	-1	-1	-1	-1	-1	-1	-1	-1
tr|C0P5P9|C0P5P9_MAIZE	Glycylpeptide N-tetradecanoyltransferase OS=Zea mays GN=ZEAMMB73_537819 PE=2 SV=1	-1	-1	-1	-1	-1	-1	-1	-1	-1	-1	-1	-1	-1	-1	-1	1	1	1	0.00114826912675982	0.0346	1	1	1	0.00114091449173633	0.0346	-1	-1	-1	-1	-1
tr|B4FBJ7|B4FBJ7_MAIZE	Uncharacterized protein OS=Zea mays GN=ZEAMMB73_715164 PE=2 SV=1; Additional IDs concatenated into MaxParsimony group: tr|C0P9N3|C0P9N3_MAIZE	-1	-1	-1	-1	-1	-1	-1	-1	-1	-1	-1	-1	-1	-1	-1	0	1	1	0.00115628030671396	0.0372	-1	-1	-1	-1	-1	0	1	1	0.00136082373052616	0.0372
tr|C0P567|C0P567_MAIZE	Ppi-phosphofructokinase OS=Zea mays GN=ZEAMMB73_498225 PE=2 SV=1	-1	-1	-1	-1	-1	-1	-1	-1	-1	-1	-1	-1	-1	-1	-1	1	1	1	0.000881561226750007	0.0213	3	3	3	0.00262774454745655	0.0691	1	1	1	0.00103750745412455	0.0248
tr|B4FBP0|B4FBP0_MAIZE	Putative TCP-1/cpn60 chaperonin family protein isoform 1 OS=Zea mays GN=ZEAMMB73_913590 PE=2 SV=1	-1	-1	-1	-1	-1	-1	-1	-1	-1	-1	-1	-1	-1	-1	-1	1	1	1	0.000887858092655364	0.0232	-1	-1	-1	-1	-1	-1	-1	-1	-1	-1
tr|B4G027|B4G027_MAIZE	Acid phosphatase OS=Zea mays GN=ZEAMMB73_487675 PE=2 SV=1; Additional IDs concatenated into MaxParsimony group: tr|C4J0H6|C4J0H6_MAIZE	-1	-1	-1	-1	-1	-1	-1	-1	-1	-1	-1	-1	-1	-1	-1	0	1	1	0.00118947495666747	0.0383	-1	-1	-1	-1	-1	-1	-1	-1	-1	-1
tr|B6TQ98|B6TQ98_MAIZE	Peroxisomal multifunctional enzyme type 2 OS=Zea mays GN=ZEAMMB73_433723 PE=2 SV=1	-1	-1	-1	-1	-1	-1	-1	-1	-1	-1	-1	-1	-1	-1	-1	1	1	1	0.00407541419579511	0.1066	-1	-1	-1	-1	-1	-1	-1	-1	-1	-1
tr|B4FZQ0|B4FZQ0_MAIZE	60S ribosomal protein L23a OS=Zea mays GN=ZEAMMB73_370717 PE=2 SV=1; Additional IDs concatenated into MaxParsimony group: tr|B6SLQ7|B6SLQ7_MAIZE, tr|B4FF02|B4FF02_MAIZE	-1	-1	-1	-1	-1	-1	-1	-1	-1	-1	-1	-1	-1	-1	-1	0	1	1	0.0027318710543242	0.0604	-1	-1	-1	-1	-1	-1	-1	-1	-1	-1
tr|C0P5V7|C0P5V7_MAIZE	Uncharacterized protein OS=Zea mays GN=ZEAMMB73_132937 PE=2 SV=1	-1	-1	-1	-1	-1	-1	-1	-1	-1	-1	-1	-1	-1	-1	-1	1	1	1	0.00196521949362452	0.0356	2	2	2	0.003905264623888	0.1146	-1	-1	-1	-1	-1
tr|B6TS22|B6TS22_MAIZE	O-methyltransferase ZRP4 OS=Zea mays GN=ZEAMMB73_843927 PE=2 SV=1	-1	-1	-1	-1	-1	-1	-1	-1	-1	-1	-1	-1	-1	-1	-1	2	2	2	0.00280904255303392	0.065	-1	-1	-1	-1	-1	-1	-1	-1	-1	-1
tr|B4FGM3|B4FGM3_MAIZE	Uncharacterized protein OS=Zea mays GN=ZEAMMB73_012055 PE=2 SV=1; Additional IDs concatenated into MaxParsimony group: tr|B6TJX6|B6TJX6_MAIZE, tr|B4FY46|B4FY46_MAIZE, tr|B6SUI6|B6SUI6_MAIZE	-1	-1	-1	-1	-1	-1	-1	-1	-1	-1	-1	-1	-1	-1	-1	1	2	2	0.00273939686990085	0.0331	-1	-1	-1	-1	-1	-1	-1	-1	-1	-1
tr|K7VER6|K7VER6_MAIZE	Putative coatomer beta subunit family protein OS=Zea mays GN=ZEAMMB73_684304 PE=4 SV=1; Additional IDs concatenated into MaxParsimony group: tr|K7VVV7|K7VVV7_MAIZE, tr|K7V5W1|K7V5W1_MAIZE, tr|K7U6V6|K7U6V6_MAIZE, tr|K7VSB1|K7VSB1_MAIZE, tr|K7UEL0|K7UEL0_MAIZE	-1	-1	-1	-1	-1	-1	-1	-1	-1	-1	-1	-1	-1	-1	-1	0	1	1	0.000496703828058945	0.011	-1	-1	-1	-1	-1	0	1	1	0.000584569634491756	0.014
Reverse_tr|B4G1B7|B4G1B7_MAIZE		-1	-1	-1	-1	-1	-1	-1	-1	-1	-1	-1	-1	-1	-1	-1	1	1	1	0.00178208075945163	0.0538	-1	-1	-1	-1	-1	-1	-1	-1	-1	-1
tr|C0HFG9|C0HFG9_MAIZE	Dynamin-2A OS=Zea mays GN=ZEAMMB73_946349 PE=2 SV=1	-1	-1	-1	-1	-1	-1	-1	-1	-1	-1	-1	-1	-1	-1	-1	-1	-1	-1	-1	-1	1	1	1	0.000541090881623036	0.0219	-1	-1	-1	-1	-1
tr|B4FBH0|B4FBH0_MAIZE	Putative class III secretory plant peroxidase family protein OS=Zea mays GN=ZEAMMB73_512202 PE=2 SV=1	-1	-1	-1	-1	-1	-1	-1	-1	-1	-1	-1	-1	-1	-1	-1	-1	-1	-1	-1	-1	1	1	1	0.00139552535288653	0.0339	-1	-1	-1	-1	-1
tr|B6TPA4|B6TPA4_MAIZE	Carnitine racemase/ catalytic OS=Zea mays GN=ZEAMMB73_600881 PE=2 SV=1	-1	-1	-1	-1	-1	-1	-1	-1	-1	-1	-1	-1	-1	-1	-1	-1	-1	-1	-1	-1	1	1	1	0.00204138832612327	0.062	-1	-1	-1	-1	-1
tr|C0P852|C0P852_MAIZE	Splicing factor U2AF subunit OS=Zea mays GN=ZEAMMB73_339264 PE=2 SV=1; Additional IDs concatenated into MaxParsimony group: tr|B4FD21|B4FD21_MAIZE	-1	-1	-1	-1	-1	-1	-1	-1	-1	-1	-1	-1	-1	-1	-1	-1	-1	-1	-1	-1	0	1	1	0.000831676725457629	0.0269	-1	-1	-1	-1	-1
tr|B4F8Z3|B4F8Z3_MAIZE	Adenylosuccinate lyase OS=Zea mays GN=ZEAMMB73_825230 PE=2 SV=1; Additional IDs concatenated into MaxParsimony group: tr|B4FG97|B4FG97_MAIZE	-1	-1	-1	-1	-1	-1	-1	-1	-1	-1	-1	-1	-1	-1	-1	-1	-1	-1	-1	-1	0	1	1	0.000909790009064146	0.0239	-1	-1	-1	-1	-1
tr|B4FWN1|B4FWN1_MAIZE	NADPH quinone oxidoreductase 2 OS=Zea mays GN=ZEAMMB73_391967 PE=2 SV=1	-1	-1	-1	-1	-1	-1	-1	-1	-1	-1	-1	-1	-1	-1	-1	-1	-1	-1	-1	-1	1	1	1	0.00235245702343729	0.0714	-1	-1	-1	-1	-1
tr|K7VCQ4|K7VCQ4_MAIZE	Malic enzyme OS=Zea mays GN=ZEAMMB73_141959 PE=3 SV=1; Additional IDs concatenated into MaxParsimony group: tr|B6TVG1|B6TVG1_MAIZE	-1	-1	-1	-1	-1	-1	-1	-1	-1	-1	-1	-1	-1	-1	-1	-1	-1	-1	-1	-1	0	1	1	0.000757693213070294	0.0276	0	2	2	0.00179495154639953	0.0276
tr|K7WG82|K7WG82_MAIZE	40S ribosomal protein S3a OS=Zea mays GN=ZEAMMB73_166147 PE=3 SV=1; Additional IDs concatenated into MaxParsimony group: tr|B6UG10|B6UG10_MAIZE, tr|B4FAV3|B4FAV3_MAIZE, tr|C4J988|C4J988_MAIZE	-1	-1	-1	-1	-1	0	1	1	0.00149174943745396	0.0424	-1	-1	-1	-1	-1	0	2	2	0.00301333655689093	0.0606	0	1	1	0.00149701810582373	0.0545	-1	-1	-1	-1	-1
tr|C0PCS9|C0PCS9_MAIZE	Uncharacterized protein OS=Zea mays GN=ZEAMMB73_160054 PE=2 SV=1	-1	-1	-1	-1	-1	-1	-1	-1	-1	-1	-1	-1	-1	-1	-1	-1	-1	-1	-1	-1	1	1	1	0.00137226659700509	0.05	1	1	1	0.00162542834479513	0.05
tr|B4FVU4|B4FVU4_MAIZE	Gibberellin receptor GID1L2 OS=Zea mays GN=ZEAMMB73_327508 PE=2 SV=1	-1	-1	-1	-1	-1	-1	-1	-1	-1	-1	-1	-1	-1	-1	-1	-1	-1	-1	-1	-1	1	1	1	0.00152474066333899	0.0494	-1	-1	-1	-1	-1
tr|K7VAA1|K7VAA1_MAIZE	Ribonucleoside-diphosphate reductase OS=Zea mays GN=ZEAMMB73_966032 PE=3 SV=1	-1	-1	-1	-1	-1	-1	-1	-1	-1	-1	-1	-1	-1	-1	-1	-1	-1	-1	-1	-1	1	1	1	0.000606154570456235	0.016	-1	-1	-1	-1	-1
tr|B4FHA8|B4FHA8_MAIZE	Histone deacetylase HDT2 OS=Zea mays GN=ZEAMMB73_070282 PE=2 SV=1	-1	-1	-1	-1	-1	-1	-1	-1	-1	-1	-1	-1	-1	-1	-1	-1	-1	-1	-1	-1	3	3	3	0.00489124727645378	0.1221	1	1	1	0.001931201993816	0.033
tr|B6U284|B6U284_MAIZE	14-3-3-like protein OS=Zea mays GN=ZEAMMB73_180211 PE=2 SV=1; Additional IDs concatenated into MaxParsimony group: tr|B6TDI1|B6TDI1_MAIZE, tr|B4FT23|B4FT23_MAIZE, tr|K7TWB7|K7TWB7_MAIZE	0	1	1	0.00183322213639337	0.0469	0	2	2	0.00384591651843599	0.1016	4	4	4	0.00946790545991573	0.207	1	1	1	0.00194218957768361	0.0625	1	3	3	0.00578924970611521	0.0703	0	2	2	0.00457151721973631	0.1797
tr|B4FAJ4|B4FAJ4_MAIZE	2-hydroxyphytanoyl-CoA lyase OS=Zea mays GN=ZEAMMB73_498487 PE=2 SV=1	-1	-1	-1	-1	-1	-1	-1	-1	-1	-1	-1	-1	-1	-1	-1	-1	-1	-1	-1	-1	2	2	2	0.00171831643451072	0.0487	-1	-1	-1	-1	-1
tr|K7UGR2|K7UGR2_MAIZE	Putative TCP-1/cpn60 chaperonin family protein isoform 1 OS=Zea mays GN=ZEAMMB73_985531 PE=3 SV=1; Additional IDs concatenated into MaxParsimony group: tr|C0PHP3|C0PHP3_MAIZE, tr|C0P530|C0P530_MAIZE	2	2	3	0.00232713157148778	0.0314	2	2	2	0.00162736302267705	0.0562	-1	-1	-1	-1	-1	-1	-1	-1	-1	-1	0	1	1	0.000816555330449308	0.0281	1	1	2	0.00193439406322726	0.0182
tr|B4FUJ7|B4FUJ7_MAIZE	Putative Thioesterase superfamily member 2 OS=Zea mays GN=ZEAMMB73_381752 PE=2 SV=1	-1	-1	-1	-1	-1	-1	-1	-1	-1	-1	-1	-1	-1	-1	-1	-1	-1	-1	-1	-1	1	1	1	0.0029759998489267	0.1867	-1	-1	-1	-1	-1
tr|Q94F79|Q94F79_MAIZE	Nucleosome/chromatin assembly factor A OS=Zea mays GN=nfa103 PE=2 SV=1	-1	-1	-1	-1	-1	-1	-1	-1	-1	-1	-1	-1	-1	-1	-1	-1	-1	-1	-1	-1	-1	-1	-1	-1	-1	2	2	2	0.00466258329981074	0.1235
tr|B6SVK5|B6SVK5_MAIZE	ACS-like protein OS=Zea mays GN=ZEAMMB73_604728 PE=2 SV=1; Additional IDs concatenated into MaxParsimony group: tr|C4J6K5|C4J6K5_MAIZE	-1	-1	-1	-1	-1	-1	-1	-1	-1	-1	-1	-1	-1	-1	-1	-1	-1	-1	-1	-1	-1	-1	-1	-1	-1	0	1	1	0.000901624351504233	0.0293
tr|B4FDT0|B4FDT0_MAIZE	40S ribosomal protein S20 OS=Zea mays GN=ZEAMMB73_517759 PE=2 SV=1	-1	-1	-1	-1	-1	-1	-1	-1	-1	-1	-1	-1	-1	-1	-1	-1	-1	-1	-1	-1	-1	-1	-1	-1	-1	1	1	1	0.00457151721973631	0.0938
tr|B4FYX5|B4FYX5_MAIZE	Uncharacterized protein OS=Zea mays GN=ZEAMMB73_718545 PE=2 SV=1	-1	-1	-1	-1	-1	-1	-1	-1	-1	-1	-1	-1	-1	-1	-1	-1	-1	-1	-1	-1	-1	-1	-1	-1	-1	1	1	1	0.00128888591217235	0.0617
tr|K7TIN2|K7TIN2_MAIZE	Glycine cleavage complex P-protein OS=Zea mays GN=ZEAMMB73_271256 PE=3 SV=1	-1	-1	-1	-1	-1	-1	-1	-1	-1	-1	-1	-1	-1	-1	-1	-1	-1	-1	-1	-1	-1	-1	-1	-1	-1	1	1	1	0.000561568334094287	0.0154
tr|B4FTW4|B4FTW4_MAIZE	Uncharacterized protein OS=Zea mays GN=ZEAMMB73_234884 PE=2 SV=1; Additional IDs concatenated into MaxParsimony group: tr|B4FVM1|B4FVM1_MAIZE	-1	-1	-1	-1	-1	-1	-1	-1	-1	-1	-1	-1	-1	-1	-1	-1	-1	-1	-1	-1	-1	-1	-1	-1	-1	0	1	1	0.00128323290378563	0.0395
tr|K7VGL4|K7VGL4_MAIZE	Pyruvate kinase OS=Zea mays GN=ZEAMMB73_409085 PE=3 SV=1	-1	-1	-1	-1	-1	-1	-1	-1	-1	-1	-1	-1	-1	-1	-1	-1	-1	-1	-1	-1	-1	-1	-1	-1	-1	1	1	1	0.00104305562232843	0.0178
Reverse_tr|D8IUK2|D8IUK2_HERSS		-1	-1	-1	-1	-1	-1	-1	-1	-1	-1	-1	-1	-1	-1	-1	-1	-1	-1	-1	-1	-1	-1	-1	-1	-1	1	1	1	0.00160756649485233	0.022
Reverse_tr|C0PAL0|C0PAL0_MAIZE		-1	-1	-1	-1	-1	-1	-1	-1	-1	-1	-1	-1	-1	-1	-1	-1	-1	-1	-1	-1	-1	-1	-1	-1	-1	1	1	1	0.00112313666818857	0.0307
Reverse_tr|C0PBD3|C0PBD3_MAIZE		-1	-1	-1	-1	-1	-1	-1	-1	-1	-1	-1	-1	-1	-1	-1	-1	-1	-1	-1	-1	-1	-1	-1	-1	-1	1	1	1	0.00252221639709589	0.0647
tr|B4FMY6|B4FMY6_MAIZE	Uncharacterized protein OS=Zea mays GN=ZEAMMB73_805054 PE=2 SV=1	0	1	1	0.00124484049580027	0.0424	1	2	2	0.00261155073930932	0.0981	2	2	2	0.00321456737100587	0.0849	1	1	1	0.00131883430208754	0.0557	2	2	2	0.00262077440276834	0.0796	1	1	1	0.00155213316744363	0.0557
tr|B4FSJ1|B4FSJ1_MAIZE	Uncharacterized protein OS=Zea mays GN=ZEAMMB73_736936 PE=2 SV=1	0	1	1	0.00124484049580027	0.0424	1	2	2	0.00261155073930932	0.0981	-1	-1	-1	-1	-1	1	1	2	0.00263766860417509	0.0557	-1	-1	-1	-1	-1	1	1	1	0.00155213316744363	0.0557
tr|B6T9C0|B6T9C0_MAIZE	Putative ATPase, V1 complex, subunit B protein isoform 1 OS=Zea mays GN=ZEAMMB73_733604 PE=2 SV=1; Additional IDs concatenated into MaxParsimony group: tr|B6UHI4|B6UHI4_MAIZE	1	3	3	0.00289099507340884	0.0534	0	3	3	0.00303250912336637	0.1047	0	5	5	0.00622121097982142	0.1971	0	5	5	0.00510472825346	0.2053	0	2	3	0.00304321955804003	0.0637	0	3	4	0.00480619469508211	0.0965
tr|B4FS90|B4FS90_MAIZE	Cysteine protease 1 OS=Zea mays GN=ZEAMMB73_746461 PE=2 SV=1	1	1	1	0.000998520993439792	0.034	2	2	3	0.00314219562357324	0.0468	1	1	1	0.0012892467009247	0.034	2	2	2	0.00211574694420002	0.034	1	1	1	0.00105109781898262	0.034	-1	-1	-1	-1	-1
tr|B6SRL2|B6SRL2_MAIZE	Aconitate hydratase, cytoplasmic OS=Zea mays GN=ZEAMMB73_346791 PE=2 SV=1	-1	-1	-1	-1	-1	2	2	2	0.0010879056670935	0.0265	4	4	4	0.00267821414114743	0.0398	4	4	4	0.00219757141165527	0.0398	1	1	1	0.000545874005438488	0.0088	1	1	1	0.000646579231078727	0.0166
tr|D8IY57|D8IY57_HERSS	ABC-type urea transport system, periplasmic component protein OS=Herbaspirillum seropedicae (strain SmR1) GN=urtA PE=4 SV=1	5	5	5	0.0056271566776583	0.1703	4	4	4	0.00472208455021398	0.1295	1	1	1	0.00145310779240913	0.0408	-1	-1	-1	-1	-1	-1	-1	-1	-1	-1	-1	-1	-1	-1	-1
tr|B6THU5|B6THU5_MAIZE	Elongation factor 1-delta 1 OS=Zea mays GN=ZEAMMB73_195498 PE=2 SV=1; Additional IDs concatenated into MaxParsimony group: tr|K7UW71|K7UW71_MAIZE	-1	-1	-1	-1	-1	0	3	3	0.00644904778637302	0.0961	-1	-1	-1	-1	-1	-1	-1	-1	-1	-1	0	1	1	0.00215727499965865	0.0393	-1	-1	-1	-1	-1
tr|K7VKG2|K7VKG2_MAIZE	Glutamine synthetase3 isoform 1 OS=Zea mays GN=ZEAMMB73_143042 PE=4 SV=1	1	1	1	0.00533300985132616	0.1591	1	1	1	0.00559406039045235	0.1591	1	1	1	0.00688574942539326	0.125	1	1	1	0.0056500060441705	0.1591	1	1	1	0.00561381789683899	0.1591	-1	-1	-1	-1	-1
tr|B6TM55|B6TM55_MAIZE	APx1-Cytosolic Ascorbate Peroxidase OS=Zea mays GN=ZEAMMB73_022439 PE=2 SV=1; Additional IDs concatenated into MaxParsimony group: tr|K7VEW5|K7VEW5_MAIZE	1	7	30	0.0563165840300043	0.38	1	6	22	0.043320403663663	0.252	0	5	18	0.0436281083592917	0.332	1	7	23	0.0457424489336044	0.372	0	8	28	0.0553297891912451	0.436	0	5	18	0.0421311026970898	0.32
tr|K7TJV6|K7TJV6_MAIZE	Uncharacterized protein OS=Zea mays GN=ZEAMMB73_255234 PE=4 SV=1; Additional IDs concatenated into MaxParsimony group: tr|K7TNV1|K7TNV1_MAIZE	-1	-1	-1	-1	-1	6	6	7	0.00336189385416454	0.0615	1	4	4	0.00236466711974481	0.0507	0	1	1	0.000485073689645858	0.0107	0	3	3	0.00144590041440536	0.0517	1	2	2	0.00114176430073414	0.0263
tr|B6SGM5|B6SGM5_MAIZE	Putative oxidoreductase, aldo/keto reductase family protein OS=Zea mays GN=ZEAMMB73_769815 PE=2 SV=1; Additional IDs concatenated into MaxParsimony group: tr|K7U4N9|K7U4N9_MAIZE, tr|B4FMY9|B4FMY9_MAIZE	0	1	1	0.00142645856205685	0.0547	0	1	1	0.00149628363027297	0.0456	0	1	1	0.00184178100132099	0.0547	-1	-1	-1	-1	-1	-1	-1	-1	-1	-1	-1	-1	-1	-1	-1
tr|K7UHP7|K7UHP7_MAIZE	Aquaporin TIP2-1 OS=Zea mays GN=ZEAMMB73_527377 PE=3 SV=1	-1	-1	-1	-1	-1	1	1	1	0.00197701732674621	0.1365	-1	-1	-1	-1	-1	-1	-1	-1	-1	-1	1	1	1	0.00198399989928446	0.1365	2	2	2	0.00470003376808231	0.1365
tr|B4FHJ8|B4FHJ8_MAIZE	Heterogeneous nuclear ribonucleoprotein A3 isoform 1 OS=Zea mays GN=ZEAMMB73_185087 PE=2 SV=1; Additional IDs concatenated into MaxParsimony group: tr|C4J0A5|C4J0A5_MAIZE	0	1	1	0.00122214809092891	0.0599	0	1	1	0.001281972172812	0.0599	-1	-1	-1	-1	-1	0	1	1	0.00129479305178907	0.0599	-1	-1	-1	-1	-1	-1	-1	-1	-1	-1
tr|B6TP60|B6TP60_MAIZE	CSD transcription factor OS=Zea mays GN=CSD4 PE=2 SV=1	3	3	5	0.01128136699319	0.2981	2	2	2	0.00473343571499814	0.1923	2	2	2	0.00582640335994814	0.1923	4	4	4	0.00956154869013469	0.3029	2	2	2	0.00475015360501761	0.1923	5	5	6	0.0168794481959494	0.4327
tr|C0PK05|C0PK05_MAIZE	Lactoylglutathione lyase OS=Zea mays GN=ZEAMMB73_635823 PE=2 SV=1; Additional IDs concatenated into MaxParsimony group: tr|B6TPH0|B6TPH0_MAIZE	0	2	2	0.0032365852890807	0.1034	1	2	2	0.00339501596110212	0.0552	0	2	2	0.00417893758230763	0.1	0	1	1	0.00171448459271381	0.0552	-1	-1	-1	-1	-1	0	1	1	0.00201777311767672	0.0552
tr|B4FWD0|B4FWD0_MAIZE	Minor allergen Alt a 7 OS=Zea mays GN=ZEAMMB73_660929 PE=2 SV=1	3	3	3	0.00693553990517294	0.3103	2	2	2	0.00485002280157445	0.266	3	3	4	0.0119398216637361	0.2167	6	6	6	0.0146955822232612	0.5665	5	5	5	0.0121678811557101	0.5567	1	1	1	0.00288253302525245	0.1478
tr|C0P4G2|C0P4G2_MAIZE	Putative cytochrome P450 superfamily protein OS=Zea mays GN=ZEAMMB73_786575 PE=2 SV=1	5	5	5	0.00486830774809857	0.1349	5	5	6	0.00612793337377353	0.1286	2	2	2	0.00251429854537181	0.0519	5	5	5	0.00515768186604776	0.1286	5	5	5	0.00512464704275759	0.0871	3	3	4	0.00485605148652488	0.0809
tr|B4FTX3|B4FTX3_MAIZE	Profilin OS=Zea mays GN=ZEAMMB73_201579 PE=2 SV=1; Additional IDs concatenated into MaxParsimony group: tr|B4FV68|B4FV68_MAIZE, tr|K7V6W4|K7V6W4_MAIZE, tr|B4FK52|B4FK52_MAIZE	0	3	5	0.0179123995006375	0.313	0	1	3	0.011273526283049	0.0992	0	2	2	0.00925108319747491	0.0992	0	2	3	0.0113862717226031	0.0992	0	2	2	0.00754222862476079	0.0992	0	1	2	0.00893365197139309	0.0992
tr|K7US36|K7US36_MAIZE	Uncharacterized protein OS=Zea mays GN=ZEAMMB73_607293 PE=4 SV=1	-1	-1	-1	-1	-1	1	1	1	0.00180984306749929	0.0662	1	1	1	0.00222774246115664	0.0662	-1	-1	-1	-1	-1	1	1	1	0.0018162352019185	0.0662	1	1	1	0.00215130222105238	0.0662
tr|Q9M582|Q9M582_MAIZE	Hypersensitive-induced response protein OS=Zea mays GN=HIR3 PE=2 SV=1	-1	-1	-1	-1	-1	1	1	1	0.00171525196641048	0.0418	-1	-1	-1	-1	-1	-1	-1	-1	-1	-1	-1	-1	-1	-1	-1	-1	-1	-1	-1	-1
tr|C0HER4|C0HER4_MAIZE	Uncharacterized protein OS=Zea mays GN=ZEAMMB73_646589 PE=2 SV=1	5	5	5	0.00342558297019491	0.1022	4	4	4	0.00287461205465581	0.0891	2	2	2	0.00176918525382367	0.0701	2	2	2	0.00145168038507154	0.0453	1	1	1	0.000721191204265447	0.019	2	2	2	0.00170847942810583	0.0569
tr|B6T8I3|B6T8I3_MAIZE	Disease resistance response protein 206 OS=Zea mays GN=ZEAMMB73_895756 PE=2 SV=1	1	1	1	0.00274447290594563	0.0936	1	1	1	0.00287881470385852	0.0936	1	1	1	0.00354354356394507	0.152	2	2	2	0.00581521089926321	0.1988	-1	-1	-1	-1	-1	1	1	1	0.00342195441009501	0.0936
tr|B4FGJ4|B4FGJ4_MAIZE	Pyruvate dehydrogenase E1 component subunit alpha OS=Zea mays GN=ZEAMMB73_478929 PE=2 SV=1; Additional IDs concatenated into MaxParsimony group: tr|B4FML9|B4FML9_MAIZE	3	3	3	0.00361003743782079	0.1385	3	3	3	0.00378674857199852	0.0718	-1	-1	-1	-1	-1	0	1	1	0.00127487315868463	0.0359	-1	-1	-1	-1	-1	1	1	2	0.00300079079039101	0.0359
tr|B6T484|B6T484_MAIZE	Mitogen-activated protein kinase OS=Zea mays GN=ZEAMMB73_156336 PE=2 SV=1	-1	-1	-1	-1	-1	1	1	1	0.00132332611387045	0.043	1	1	1	0.00162888696084572	0.0484	-1	-1	-1	-1	-1	-1	-1	-1	-1	-1	-1	-1	-1	-1	-1
tr|C0P3K6|C0P3K6_MAIZE	Aspartic proteinase oryzasin-1 isoform 1 OS=Zea mays GN=ZEAMMB73_486493 PE=2 SV=1	3	3	3	0.0027606168642159	0.1098	4	4	4	0.00386099854399849	0.0667	2	2	2	0.00237625862523375	0.0588	1	1	1	0.000974903003700008	0.0294	2	2	2	0.00193731754871306	0.0804	1	1	1	0.00114736118456127	0.0431
tr|B4FZ29|B4FZ29_MAIZE	Argininosuccinate synthase OS=Zea mays GN=ZEAMMB73_271426 PE=2 SV=1; Additional IDs concatenated into MaxParsimony group: tr|B7ZZM8|B7ZZM8_MAIZE	-1	-1	-1	-1	-1	0	1	1	0.00110376079452872	0.0359	0	2	2	0.00271724641002066	0.0516	-1	-1	-1	-1	-1	-1	-1	-1	-1	-1	-1	-1	-1	-1	-1
tr|B6TBW4|B6TBW4_MAIZE	Proliferation-associated protein 2G4 OS=Zea mays GN=ZEAMMB73_275925 PE=2 SV=1	2	2	2	0.002382258207699	0.0888	2	2	2	0.00249886961603963	0.0711	1	1	1	0.00153793388181372	0.0457	2	2	2	0.00252386056795433	0.0761	3	3	3	0.0037615429562576	0.0964	2	2	2	0.00297032590927029	0.0685
tr|B6UF43|B6UF43_MAIZE	Calcium-dependent protein kinase, isoform 2 OS=Zea mays GN=ZEAMMB73_550283 PE=2 SV=1; Additional IDs concatenated into MaxParsimony group: tr|K7VTH8|K7VTH8_MAIZE	-1	-1	-1	-1	-1	0	1	1	0.000928825121433598	0.0208	-1	-1	-1	-1	-1	-1	-1	-1	-1	-1	1	1	1	0.000932105613060059	0.0321	-1	-1	-1	-1	-1
tr|B6SK54|B6SK54_MAIZE	Superoxide dismutase [Cu-Zn] OS=Zea mays GN=ZEAMMB73_802263 PE=2 SV=1; Additional IDs concatenated into MaxParsimony group: tr|B6TIS2|B6TIS2_MAIZE	0	2	2	0.00617506403837766	0.1316	0	1	1	0.00323866654184084	0.1316	-1	-1	-1	-1	-1	1	2	2	0.00654211226167111	0.1316	0	2	2	0.00650021019633989	0.1316	-1	-1	-1	-1	-1
tr|K7VIB2|K7VIB2_MAIZE	Superoxide dismutase [Cu-Zn] (Fragment) OS=Zea mays GN=ZEAMMB73_802263 PE=3 SV=1	0	2	2	0.00988010246140426	0.2105	1	2	2	0.0103637329338907	0.2105	-1	-1	-1	-1	-1	0	1	1	0.00523368980933688	0.2105	0	2	2	0.0104003363141438	0.2105	-1	-1	-1	-1	-1
tr|B6T4U8|B6T4U8_MAIZE	Calmodulin OS=Zea mays GN=ZEAMMB73_126893 PE=2 SV=1; Additional IDs concatenated into MaxParsimony group: tr|B4FNQ8|B4FNQ8_MAIZE	0	2	2	0.00634195766103652	0.1892	0	1	1	0.0033261980699987	0.1081	0	1	1	0.00409422938807167	0.1081	0	1	1	0.00335946305329057	0.1081	-1	-1	-1	-1	-1	0	1	2	0.00790748924494929	0.1081
tr|Q8S4C4|Q8S4C4_MAIZE	Uncharacterized protein OS=Zea mays GN=ZEAMMB73_506014 PE=2 SV=1	-1	-1	-1	-1	-1	1	1	1	0.00158799133664454	0.0548	-1	-1	-1	-1	-1	-1	-1	-1	-1	-1	-1	-1	-1	-1	-1	1	1	1	0.00188759420685886	0.0548
tr|B6SHU5|B6SHU5_MAIZE	Fasciclin-like arabinogalactan protein 7 OS=Zea mays GN=ZEAMMB73_442403 PE=2 SV=1	1	1	1	0.00174462775805465	0.0669	1	1	1	0.00183002719092865	0.0669	1	1	1	0.00225258717261936	0.0669	2	2	2	0.00369665822964315	0.1004	-1	-1	-1	-1	-1	1	1	1	0.00217529443913103	0.0669
tr|B4FR72|B4FR72_MAIZE	Uncharacterized protein OS=Zea mays GN=ZEAMMB73_796282 PE=2 SV=1	-1	-1	-1	-1	-1	1	1	1	0.00103419603857102	0.042	-1	-1	-1	-1	-1	-1	-1	-1	-1	-1	-1	-1	-1	-1	-1	1	1	1	0.00122931555488707	0.042
tr|B6U242|B6U242_MAIZE	Uncharacterized protein OS=Zea mays GN=ZEAMMB73_214721 PE=2 SV=1	-1	-1	-1	-1	-1	1	1	1	0.00236671785749907	0.0673	-1	-1	-1	-1	-1	-1	-1	-1	-1	-1	-1	-1	-1	-1	-1	-1	-1	-1	-1	-1
tr|B4FTW5|B4FTW5_MAIZE	60S ribosomal protein L7-1 OS=Zea mays GN=ZEAMMB73_220353 PE=2 SV=1; Additional IDs concatenated into MaxParsimony group: tr|B4FSG3|B4FSG3_MAIZE, tr|B4FQ03|B4FQ03_MAIZE	-1	-1	-1	-1	-1	0	2	2	0.00401859032130455	0.1061	0	1	1	0.00247324877320248	0.0571	1	2	3	0.00608816977820821	0.0571	0	2	2	0.00403278346874965	0.098	0	1	1	0.00238838450663775	0.0571
tr|K7U9P8|K7U9P8_MAIZE	Methylthioribose-1-phosphate isomerase OS=Zea mays GN=ZEAMMB73_216282 PE=3 SV=1	1	1	1	0.00127875985535886	0.03	2	2	2	0.00268271015999895	0.1471	2	2	2	0.00330215776258641	0.1362	2	2	2	0.00270953968330792	0.1362	-1	-1	-1	-1	-1	1	1	1	0.0015944256243222	0.0572
tr|B4FRC9|B4FRC9_MAIZE	Transaldolase 2 OS=Zea mays GN=ZEAMMB73_710143 PE=2 SV=1	-1	-1	-1	-1	-1	2	2	2	0.00229499913454455	0.0466	2	2	2	0.00282492284118698	0.0676	1	1	1	0.00115897559880421	0.0303	1	1	1	0.00115155238909518	0.0256	3	3	3	0.00409198744144229	0.0723
tr|B4FBC9|B4FBC9_MAIZE	Putative patellin family protein OS=Zea mays GN=ZEAMMB73_361865 PE=2 SV=1	1	3	3	0.00227083000120985	0.0516	1	2	2	0.00158799133664454	0.0403	2	2	3	0.00293199652952229	0.0532	1	1	1	0.000801936341753232	0.0177	3	5	6	0.00478079975730805	0.0952	1	2	2	0.00188759420685886	0.05
tr|K7V6Z1|K7V6Z1_MAIZE	Putative patellin family protein OS=Zea mays GN=ZEAMMB73_792176 PE=4 SV=1	1	3	3	0.00253222050494623	0.045	2	3	3	0.00265617255949536	0.0558	-1	-1	-1	-1	-1	-1	-1	-1	-1	-1	1	3	4	0.00355407176202757	0.0558	1	2	2	0.0021048712378642	0.054
tr|K7VCP8|K7VCP8_MAIZE	Uncharacterized protein OS=Zea mays GN=ZEAMMB73_153699 PE=4 SV=1	2	2	2	0.00248968099160054	0.0584	3	3	3	0.00391732610896398	0.0584	-1	-1	-1	-1	-1	3	3	3	0.00395650290626263	0.0584	2	2	2	0.00262077440276834	0.0531	1	1	1	0.00155213316744363	0.0318
tr|B4FFZ3|B4FFZ3_MAIZE	Uncharacterized protein OS=Zea mays GN=ZEAMMB73_747842 PE=2 SV=1; Additional IDs concatenated into MaxParsimony group: tr|B4FGL9|B4FGL9_MAIZE, tr|K7UKU9|K7UKU9_MAIZE	3	3	3	0.00773579450961597	0.1758	0	2	2	0.00540964081714074	0.1264	-1	-1	-1	-1	-1	-1	-1	-1	-1	-1	-1	-1	-1	-1	-1	-1	-1	-1	-1	-1
tr|B6T2I0|B6T2I0_MAIZE	60S ribosomal protein L11-1 OS=Zea mays GN=ZEAMMB73_898804 PE=2 SV=1	-1	-1	-1	-1	-1	0	2	2	0.00540964081714074	0.1264	0	1	1	0.0033293733485418	0.0769	0	2	3	0.00819561316297259	0.1484	-1	-1	-1	-1	-1	-1	-1	-1	-1	-1
tr|B6TFG5|B6TFG5_MAIZE	Dihydrolipoyllysine-residue succinyltransferase component of 2-oxoglutarate dehydrogenase complex OS=Zea mays GN=ZEAMMB73_231245 PE=2 SV=1; Additional IDs concatenated into MaxParsimony group: tr|C4JBX2|C4JBX2_MAIZE	-1	-1	-1	-1	-1	1	2	2	0.00220752158905743	0.0538	-1	-1	-1	-1	-1	0	1	1	0.00111479939884978	0.0538	-1	-1	-1	-1	-1	-1	-1	-1	-1	-1
tr|C0P4W0|C0P4W0_MAIZE	Uncharacterized protein OS=Zea mays GN=ZEAMMB73_181287 PE=2 SV=1; Additional IDs concatenated into MaxParsimony group: tr|B4FWM3|B4FWM3_MAIZE	-1	-1	-1	-1	-1	0	1	1	0.000697276649234854	0.0382	-1	-1	-1	-1	-1	-1	-1	-1	-1	-1	-1	-1	-1	-1	-1	-1	-1	-1	-1	-1
tr|B4FID4|B4FID4_MAIZE	Putative oxidoreductase, aldo/keto reductase family protein OS=Zea mays GN=ZEAMMB73_256137 PE=2 SV=1	-1	-1	-1	-1	-1	1	1	1	0.00157781190499938	0.0801	-1	-1	-1	-1	-1	-1	-1	-1	-1	-1	-1	-1	-1	-1	-1	-1	-1	-1	-1	-1
tr|B4FM64|B4FM64_MAIZE	ADP-ribosylation factor 3 OS=Zea mays GN=ZEAMMB73_984643 PE=2 SV=1; Additional IDs concatenated into MaxParsimony group: tr|B6UIH4|B6UIH4_MAIZE	-1	-1	-1	-1	-1	0	2	2	0.00540964081714074	0.1758	-1	-1	-1	-1	-1	0	1	1	0.0027318710543242	0.1154	-1	-1	-1	-1	-1	0	1	1	0.00321513298970466	0.1154
tr|B4FN24|B4FN24_MAIZE	Peroxiredoxin-5 OS=Zea mays GN=ZEAMMB73_584172 PE=2 SV=1	2	2	2	0.00579388724588521	0.1852	2	2	3	0.00911624656221865	0.1049	2	2	2	0.0074808141905507	0.1667	4	4	4	0.012276556342889	0.3642	5	5	5	0.0152474066333899	0.3642	1	1	1	0.00361206298843363	0.0679
tr|C3UZ63|C3UZ63_MAIZE	HSP protein OS=Zea mays GN=HSP90-2 PE=2 SV=1	7	8	8	0.00537115727515539	0.1302	6	7	7	0.0049298157375088	0.113	6	6	6	0.00520125278484641	0.1173	3	3	4	0.00284521048290131	0.0587	5	5	5	0.00353373372619336	0.0715	3	3	3	0.00251139143401823	0.0615
tr|C0P4Q3|C0P4Q3_MAIZE	Putative heat shock protein 90 family protein OS=Zea mays GN=ZEAMMB73_632752 PE=2 SV=1	1	2	2	0.00131457945915043	0.0364	1	2	2	0.00137892805142803	0.0364	-1	-1	-1	-1	-1	-1	-1	-1	-1	-1	-1	-1	-1	-1	-1	-1	-1	-1	-1	-1
tr|B4FZN6|B4FZN6_MAIZE	40S ribosomal protein S7 OS=Zea mays GN=ZEAMMB73_006952 PE=2 SV=1	-1	-1	-1	-1	-1	-1	-1	-1	-1	-1	2	2	2	0.00631193697327715	0.1302	2	2	2	0.00517917220715629	0.1302	-1	-1	-1	-1	-1	-1	-1	-1	-1	-1
tr|C0P6Q4|C0P6Q4_MAIZE	Transcribed sequence 1087 protein OS=Zea mays GN=ZEAMMB73_334365 PE=2 SV=1	1	1	1	0.00136425833406018	0.0436	-1	-1	-1	-1	-1	2	2	2	0.00352294156648027	0.0843	2	2	2	0.00289070076678491	0.0756	-1	-1	-1	-1	-1	-1	-1	-1	-1	-1
tr|K7V5T5|K7V5T5_MAIZE	Uncharacterized protein OS=Zea mays GN=ZEAMMB73_418055 PE=3 SV=1; Additional IDs concatenated into MaxParsimony group: tr|C0PP73|C0PP73_MAIZE, tr|B4FIX8|B4FIX8_MAIZE, tr|C0PAJ0|C0PAJ0_MAIZE	0	3	3	0.00707494774246285	0.2362	0	2	2	0.00494751069708349	0.1608	0	3	3	0.00913486355931568	0.2312	0	1	1	0.00249849513511057	0.0704	0	1	1	0.00248249233629061	0.0704	0	1	1	0.00294047338756908	0.0704
tr|C0P861|C0P861_MAIZE	Uncharacterized protein OS=Zea mays GN=ZEAMMB73_971258 PE=2 SV=1; Additional IDs concatenated into MaxParsimony group: tr|K7TW09|K7TW09_MAIZE	0	1	1	0.000426640788106093	0.0173	-1	-1	-1	-1	-1	0	1	1	0.000550859954031461	0.0173	-1	-1	-1	-1	-1	0	1	2	0.000898210863494239	0.0173	0	1	1	0.000531958367387498	0.0173
tr|C0PFV4|C0PFV4_MAIZE	Cytokinin inducible protease1 OS=Zea mays GN=ZEAMMB73_193002 PE=2 SV=1	-1	-1	-1	-1	-1	-1	-1	-1	-1	-1	1	1	1	0.000657921769201527	0.0109	-1	-1	-1	-1	-1	-1	-1	-1	-1	-1	-1	-1	-1	-1	-1
tr|B4FU06|B4FU06_MAIZE	DNA-directed RNA polymerase II polypeptide OS=Zea mays GN=ZEAMMB73_052663 PE=2 SV=1	-1	-1	-1	-1	-1	-1	-1	-1	-1	-1	1	1	1	0.00288545690206956	0.0667	-1	-1	-1	-1	-1	1	1	1	0.00235245702343729	0.0667	-1	-1	-1	-1	-1
tr|B8A0C4|B8A0C4_MAIZE	Uncharacterized protein OS=Zea mays GN=ZEAMMB73_866328 PE=2 SV=1	3	3	3	0.00143372158935856	0.0468	-1	-1	-1	-1	-1	2	2	2	0.00123410580332914	0.0255	1	1	1	0.000506314187257641	0.0143	-1	-1	-1	-1	-1	1	1	1	0.000595880044935079	0.0163
tr|C4JA45|C4JA45_MAIZE	60S ribosomal protein L5-1 OS=Zea mays GN=ZEAMMB73_937605 PE=2 SV=1	4	4	4	0.00621595850220798	0.1921	4	4	4	0.00652022932926897	0.1556	1	1	1	0.00200644354117419	0.0497	3	3	3	0.00493907813132785	0.1225	3	3	3	0.00490744345948839	0.1225	4	4	4	0.00775038680961917	0.1225
tr|K7TPR9|K7TPR9_MAIZE	Pyruvate kinase OS=Zea mays GN=ZEAMMB73_471047 PE=3 SV=1	-1	-1	-1	-1	-1	-1	-1	-1	-1	-1	1	1	1	0.000994985138644674	0.0296	-1	-1	-1	-1	-1	-1	-1	-1	-1	-1	1	1	1	0.000960844341750817	0.0443
tr|B6T969|B6T969_MAIZE	Proteasome subunit alpha type OS=Zea mays GN=ZEAMMB73_966359 PE=2 SV=1; Additional IDs concatenated into MaxParsimony group: tr|B6UFZ3|B6UFZ3_MAIZE	3	3	3	0.00599112596063875	0.2511	-1	-1	-1	-1	-1	1	1	1	0.00257849340184939	0.0851	1	1	1	0.00211574694420002	0.0553	-1	-1	-1	-1	-1	0	1	1	0.00249001788989893	0.0766
tr|B6T6T3|B6T6T3_MAIZE	40S ribosomal protein S20 OS=Zea mays GN=ZEAMMB73_179781 PE=2 SV=1	-1	-1	-1	-1	-1	-1	-1	-1	-1	-1	1	1	1	0.00480909483678259	0.0952	1	1	1	0.00394603596735717	0.0952	1	1	1	0.00392076170572882	0.0952	-1	-1	-1	-1	-1
tr|B6TL20|B6TL20_MAIZE	Glutathione S-transferase GSTU6 OS=Zea mays GN=ZEAMMB73_739910 PE=2 SV=1	-1	-1	-1	-1	-1	-1	-1	-1	-1	-1	2	2	3	0.00783550796682681	0.1078	-1	-1	-1	-1	-1	-1	-1	-1	-1	-1	2	2	2	0.00504443279419179	0.1034
tr|K7UBP7|K7UBP7_MAIZE	Uncharacterized protein OS=Zea mays GN=ZEAMMB73_479006 PE=3 SV=1; Additional IDs concatenated into MaxParsimony group: tr|B6TQ68|B6TQ68_MAIZE, tr|B6T208|B6T208_MAIZE	0	1	1	0.000474524637933976	0.0172	-1	-1	-1	-1	-1	0	1	1	0.000612685489822656	0.0172	0	1	1	0.000502730568136506	0.0131	0	2	2	0.000999021182855069	0.0192	0	1	1	0.000591662491533112	0.0172
tr|K7VDX4|K7VDX4_MAIZE	Putative 60S ribosomal protein L19-3 family protein OS=Zea mays GN=ZEAMMB73_096087 PE=4 SV=1	-1	-1	-1	-1	-1	-1	-1	-1	-1	-1	-1	-1	-1	-1	-1	0	1	1	0.00456147276960554	0.1193	-1	-1	-1	-1	-1	1	1	1	0.00536838719381878	0.0917
tr|B6SWX3|B6SWX3_MAIZE	Anthocyanidin 3-O-glucosyltransferase OS=Zea mays GN=ZEAMMB73_704142 PE=2 SV=1	-1	-1	-1	-1	-1	-1	-1	-1	-1	-1	1	1	1	0.00125714927268591	0.0207	-1	-1	-1	-1	-1	-1	-1	-1	-1	-1	-1	-1	-1	-1	-1
tr|D7NLB3|D7NLB3_MAIZE	Peroxidase 2 OS=Zea mays GN=ZEAMMB73_710898 PE=3 SV=1; Additional IDs concatenated into MaxParsimony group: tr|K7UZ21|K7UZ21_MAIZE	2	2	2	0.00290591248864831	0.0836	-1	-1	-1	-1	-1	0	2	2	0.00375198730300066	0.0681	0	2	2	0.00307864106431581	0.0681	1	1	1	0.00152946122266821	0.0464	-1	-1	-1	-1	-1
tr|K7TXN3|K7TXN3_MAIZE	Uncharacterized protein (Fragment) OS=Zea mays GN=ZEAMMB73_097276 PE=4 SV=1; Additional IDs concatenated into MaxParsimony group: tr|K7TF84|K7TF84_MAIZE	-1	-1	-1	-1	-1	-1	-1	-1	-1	-1	0	1	1	0.0013740270962236	0.0295	-1	-1	-1	-1	-1	-1	-1	-1	-1	-1	-1	-1	-1	-1	-1
tr|K7UDL9|K7UDL9_MAIZE	Beta glucosidase1 OS=Zea mays GN=ZEAMMB73_181108 PE=3 SV=1	3	3	3	0.00625739822555603	0.1111	-1	-1	-1	-1	-1	2	2	2	0.0053861862171965	0.16	4	4	4	0.00883912056688007	0.2089	4	4	4	0.00878250622083256	0.32	2	2	2	0.00520137070334442	0.16
tr|B4FPA1|B4FPA1_MAIZE	Putative ubiquitin-conjugating enzyme family OS=Zea mays GN=ZEAMMB73_885053 PE=2 SV=1; Additional IDs concatenated into MaxParsimony group: tr|B6T1X2|B6T1X2_MAIZE, tr|B6SIC6|B6SIC6_MAIZE	-1	-1	-1	-1	-1	-1	-1	-1	-1	-1	0	1	1	0.00393471395736758	0.1234	0	1	1	0.00322857488238314	0.1234	-1	-1	-1	-1	-1	-1	-1	-1	-1	-1
tr|K7V7B1|K7V7B1_MAIZE	Transketolase isoform 1 OS=Zea mays GN=ZEAMMB73_050344 PE=4 SV=1; Additional IDs concatenated into MaxParsimony group: tr|B7ZYI1|B7ZYI1_MAIZE	4	4	4	0.0029655915760929	0.1043	0	2	2	0.00155537856037854	0.049	0	2	2	0.00191452116724994	0.0427	-1	-1	-1	-1	-1	0	3	3	0.00234130793801816	0.0521	-1	-1	-1	-1	-1
tr|C0PIH9|C0PIH9_MAIZE	RNA-binding region-containing protein 1 OS=Zea mays GN=ZEAMMB73_829640 PE=2 SV=1; Additional IDs concatenated into MaxParsimony group: tr|C0HIP0|C0HIP0_MAIZE	-1	-1	-1	-1	-1	-1	-1	-1	-1	-1	0	1	1	0.00182513840191147	0.0482	-1	-1	-1	-1	-1	-1	-1	-1	-1	-1	-1	-1	-1	-1	-1
tr|K7UPV6|K7UPV6_MAIZE	Uncharacterized protein OS=Zea mays GN=ZEAMMB73_033959 PE=4 SV=1; Additional IDs concatenated into MaxParsimony group: tr|B6SH12|B6SH12_MAIZE	-1	-1	-1	-1	-1	-1	-1	-1	-1	-1	0	1	1	0.00346254828248347	0.0971	0	1	1	0.00284114589649717	0.0971	0	1	2	0.0056458968562495	0.0971	-1	-1	-1	-1	-1
tr|B6SZS2|B6SZS2_MAIZE	40S ribosomal protein S9 OS=Zea mays GN=ZEAMMB73_130478 PE=2 SV=1	2	2	2	0.00486326286960313	0.0881	-1	-1	-1	-1	-1	3	3	3	0.00941884895494207	0.1865	-1	-1	-1	-1	-1	-1	-1	-1	-1	-1	-1	-1	-1	-1	-1
tr|C0PGQ1|C0PGQ1_MAIZE	Uncharacterized protein OS=Zea mays GN=ZEAMMB73_056745 PE=2 SV=1	-1	-1	-1	-1	-1	-1	-1	-1	-1	-1	2	2	2	0.00175128887119829	0.0376	-1	-1	-1	-1	-1	1	1	1	0.000713895917517098	0.0217	-1	-1	-1	-1	-1
tr|B6THR9|B6THR9_MAIZE	3-isopropylmalate dehydrogenase OS=Zea mays GN=ZEAMMB73_751046 PE=2 SV=1	1	1	1	0.00114744466238802	0.0367	-1	-1	-1	-1	-1	-1	-1	-1	-1	-1	-1	-1	-1	-1	-1	1	1	1	0.00120786301936878	0.0636	-1	-1	-1	-1	-1
tr|B4FFA7|B4FFA7_MAIZE	Enoyl-[acyl-carrier-protein] reductase isoform 1 OS=Zea mays GN=ZEAMMB73_449171 PE=2 SV=1	1	1	1	0.00127182890763334	0.0379	-1	-1	-1	-1	-1	-1	-1	-1	-1	-1	2	2	2	0.00269485383136588	0.1111	2	2	2	0.00267759336000993	0.0813	2	2	2	0.00317156750203928	0.0678
tr|B4G0U5|B4G0U5_MAIZE	Glycoside hydrolase, family 28 OS=Zea mays GN=ZEAMMB73_927035 PE=2 SV=1	1	1	1	0.000965647874314202	0.0288	-1	-1	-1	-1	-1	-1	-1	-1	-1	-1	-1	-1	-1	-1	-1	-1	-1	-1	-1	-1	-1	-1	-1	-1	-1
tr|C4JAW5|C4JAW5_MAIZE	Uncharacterized protein OS=Zea mays GN=ZEAMMB73_607293 PE=2 SV=1	3	3	3	0.00879946625468817	0.2188	-1	-1	-1	-1	-1	-1	-1	-1	-1	-1	-1	-1	-1	-1	-1	1	1	1	0.00308759984326145	0.125	-1	-1	-1	-1	-1
tr|Q6VWJ0|Q6VWJ0_MAIZE	Caffeoyl-CoA 3-O-methyltransferase 1 OS=Zea mays GN=ccoaomt1 PE=4 SV=1; Additional IDs concatenated into MaxParsimony group: tr|Q6VWH0|Q6VWH0_MAIZE, tr|C0P9Q1|C0P9Q1_MAIZE	0	2	2	0.00363802222416048	0.1008	-1	-1	-1	-1	-1	-1	-1	-1	-1	-1	-1	-1	-1	-1	-1	-1	-1	-1	-1	-1	-1	-1	-1	-1	-1
tr|C0HJ53|C0HJ53_MAIZE	Uncharacterized protein OS=Zea mays GN=ZEAMMB73_143593 PE=2 SV=1; Additional IDs concatenated into MaxParsimony group: tr|B4FWB5|B4FWB5_MAIZE	0	2	2	0.00420901225934262	0.0807	-1	-1	-1	-1	-1	-1	-1	-1	-1	-1	-1	-1	-1	-1	-1	-1	-1	-1	-1	-1	-1	-1	-1	-1	-1
tr|B6TQW0|B6TQW0_MAIZE	Carboxypeptidase OS=Zea mays GN=ZEAMMB73_208131 PE=2 SV=1	1	1	1	0.00099009465594241	0.038	-1	-1	-1	-1	-1	-1	-1	-1	-1	-1	-1	-1	-1	-1	-1	-1	-1	-1	-1	-1	1	1	1	0.00123450254035073	0.038
tr|B4FI76|B4FI76_MAIZE	Uncharacterized protein OS=Zea mays GN=ZEAMMB73_948814 PE=2 SV=1	1	1	1	0.00194732309923943	0.0622	-1	-1	-1	-1	-1	-1	-1	-1	-1	-1	-1	-1	-1	-1	-1	-1	-1	-1	-1	-1	-1	-1	-1	-1	-1
tr|K7UM26|K7UM26_MAIZE	Putative alpha-L-arabinofuranosidase family protein OS=Zea mays GN=ZEAMMB73_020314 PE=4 SV=1	3	3	4	0.00270492718683978	0.0447	-1	-1	-1	-1	-1	-1	-1	-1	-1	-1	1	1	1	0.000716427279376086	0.0259	-1	-1	-1	-1	-1	1	1	1	0.000843161677415342	0.0259
tr|K7U392|K7U392_MAIZE	Putative VHS/GAT domain containing family protein OS=Zea mays GN=ZEAMMB73_451303 PE=4 SV=1; Additional IDs concatenated into MaxParsimony group: tr|B4FH61|B4FH61_MAIZE	0	1	1	0.0011762026739767	0.0301	-1	-1	-1	-1	-1	-1	-1	-1	-1	-1	-1	-1	-1	-1	-1	-1	-1	-1	-1	-1	0	1	1	0.00146655189004072	0.0351
tr|B6T9E2|B6T9E2_MAIZE	Putative vesicle-associated membrane protein family protein OS=Zea mays GN=ZEAMMB73_595967 PE=2 SV=1	1	1	1	0.00223478508055572	0.0714	1	1	1	0.00234417768742765	0.0714	-1	-1	-1	-1	-1	-1	-1	-1	-1	-1	-1	-1	-1	-1	-1	-1	-1	-1	-1	-1
tr|B4FBW5|B4FBW5_MAIZE	Mannitol dehydrogenase OS=Zea mays GN=ZEAMMB73_831624 PE=2 SV=1; Additional IDs concatenated into MaxParsimony group: tr|B4FDH0|B4FDH0_MAIZE	1	1	1	0.00132571996304153	0.0452	-1	-1	-1	-1	-1	-1	-1	-1	-1	-1	0	1	1	0.00140452127651696	0.0424	-1	-1	-1	-1	-1	1	1	1	0.00165297797775776	0.0452
tr|K7TP13|K7TP13_MAIZE	Putative O-Glycosyl hydrolase superfamily protein OS=Zea mays GN=ZEAMMB73_168138 PE=4 SV=1; Additional IDs concatenated into MaxParsimony group: tr|B8A164|B8A164_MAIZE	0	1	1	0.000988010246140426	0.0253	0	1	2	0.00207274658677813	0.0253	-1	-1	-1	-1	-1	-1	-1	-1	-1	-1	-1	-1	-1	-1	-1	-1	-1	-1	-1	-1
tr|B4FTN5|B4FTN5_MAIZE	Uncharacterized protein OS=Zea mays GN=ZEAMMB73_324496 PE=2 SV=1	1	1	1	0.00122214809092891	0.0312	-1	-1	-1	-1	-1	-1	-1	-1	-1	-1	1	1	1	0.00129479305178907	0.0312	-1	-1	-1	-1	-1	-1	-1	-1	-1	-1
tr|K7UB90|K7UB90_MAIZE	Uncharacterized protein OS=Zea mays GN=ZEAMMB73_839350 PE=4 SV=1; Additional IDs concatenated into MaxParsimony group: tr|B6T790|B6T790_MAIZE, tr|B4FM89|B4FM89_MAIZE	0	2	2	0.00254365781526668	0.0921	-1	-1	-1	-1	-1	-1	-1	-1	-1	-1	-1	-1	-1	-1	-1	-1	-1	-1	-1	-1	-1	-1	-1	-1	-1
tr|B4FY83|B4FY83_MAIZE	Peroxidase 2 OS=Zea mays GN=ZEAMMB73_439647 PE=2 SV=1; Additional IDs concatenated into MaxParsimony group: tr|B4FB95|B4FB95_MAIZE, tr|B6SIA9|B6SIA9_MAIZE	-1	-1	-1	-1	-1	-1	-1	-1	-1	-1	-1	-1	-1	-1	-1	1	2	2	0.00279326141509553	0.0253	1	1	1	0.00138768532281413	0.0534	2	2	2	0.00328738316924858	0.1011
tr|C0P829|C0P829_MAIZE	Uncharacterized protein OS=Zea mays GN=ZEAMMB73_445506 PE=2 SV=1	-1	-1	-1	-1	-1	-1	-1	-1	-1	-1	-1	-1	-1	-1	-1	2	2	2	0.00258285990590651	0.1169	1	1	1	0.00128315837642034	0.0805	-1	-1	-1	-1	-1
tr|B6TLT1|B6TLT1_MAIZE	Serine/threonine-protein phosphatase 2A 65 kDa regulatory subunit Abeta isoform OS=Zea mays GN=ZEAMMB73_335428 PE=2 SV=1; Additional IDs concatenated into MaxParsimony group: tr|K7V7I6|K7V7I6_MAIZE, tr|Q32SG2|Q32SG2_MAIZE	-1	-1	-1	-1	-1	-1	-1	-1	-1	-1	-1	-1	-1	-1	-1	0	1	1	0.00084701964546338	0.0273	0	1	1	0.000841594505829355	0.0273	-1	-1	-1	-1	-1
tr|C0PHH5|C0PHH5_MAIZE	Dihydrolipoyl dehydrogenase OS=Zea mays GN=ZEAMMB73_763284 PE=2 SV=1; Additional IDs concatenated into MaxParsimony group: tr|K7VE34|K7VE34_MAIZE	-1	-1	-1	-1	-1	-1	-1	-1	-1	-1	-1	-1	-1	-1	-1	0	2	2	0.00176000188278586	0.0513	0	2	2	0.00174872911476755	0.0531	0	2	2	0.00207134231549114	0.0531
tr|C0PDX9|C0PDX9_MAIZE	Uncharacterized protein OS=Zea mays GN=ZEAMMB73_630227 PE=2 SV=1	-1	-1	-1	-1	-1	-1	-1	-1	-1	-1	-1	-1	-1	-1	-1	1	1	1	0.00152984779042155	0.0585	-1	-1	-1	-1	-1	-1	-1	-1	-1	-1
tr|B4FUZ2|B4FUZ2_MAIZE	Uncharacterized protein OS=Zea mays GN=ZEAMMB73_073402 PE=2 SV=1	-1	-1	-1	-1	-1	-1	-1	-1	-1	-1	-1	-1	-1	-1	-1	1	1	1	0.00105339095738772	0.0233	1	1	1	0.0010466440146649	0.0233	1	1	1	0.00123973348331832	0.0339
tr|B6T1D8|B6T1D8_MAIZE	60S ribosomal protein L18a OS=Zea mays GN=ZEAMMB73_376835 PE=2 SV=1; Additional IDs concatenated into MaxParsimony group: tr|B6UAV8|B6UAV8_MAIZE, tr|C0P639|C0P639_MAIZE	-1	-1	-1	-1	-1	-1	-1	-1	-1	-1	-1	-1	-1	-1	-1	0	2	2	0.00558652283019106	0.0955	-1	-1	-1	-1	-1	-1	-1	-1	-1	-1
tr|B4FT61|B4FT61_MAIZE	Uncharacterized protein OS=Zea mays GN=ZEAMMB73_880994 PE=2 SV=1	-1	-1	-1	-1	-1	-1	-1	-1	-1	-1	-1	-1	-1	-1	-1	1	1	1	0.00165733510629001	0.0467	1	1	1	0.00164671991640611	0.0467	1	1	1	0.00195051401375416	0.0467
tr|B4FFV3|B4FFV3_MAIZE	Malate dehydrogenase OS=Zea mays GN=ZEAMMB73_522811 PE=2 SV=1	-1	-1	-1	-1	-1	-1	-1	-1	-1	-1	-1	-1	-1	-1	-1	1	1	1	0.00125239428686903	0.0479	-1	-1	-1	-1	-1	-1	-1	-1	-1	-1
tr|B6T1R4|B6T1R4_MAIZE	Uncharacterized protein OS=Zea mays GN=ZEAMMB73_247725 PE=2 SV=1; Additional IDs concatenated into MaxParsimony group: tr|K7VL74|K7VL74_MAIZE	-1	-1	-1	-1	-1	-1	-1	-1	-1	-1	-1	-1	-1	-1	-1	0	1	1	0.00362920096267886	0.073	-1	-1	-1	-1	-1	-1	-1	-1	-1	-1
tr|K7VLM3|K7VLM3_MAIZE	Uncharacterized protein OS=Zea mays GN=ZEAMMB73_625275 PE=4 SV=1	-1	-1	-1	-1	-1	-1	-1	-1	-1	-1	-1	-1	-1	-1	-1	1	1	1	0.000471727259854843	0.0095	-1	-1	-1	-1	-1	-1	-1	-1	-1	-1
tr|B4FQS9|B4FQS9_MAIZE	Putative cytochrome P450 superfamily protein OS=Zea mays GN=ZEAMMB73_454617 PE=2 SV=1; Additional IDs concatenated into MaxParsimony group: tr|B4FQH2|B4FQH2_MAIZE	2	2	2	0.00187347252262157	0.0619	-1	-1	-1	-1	-1	-1	-1	-1	-1	-1	0	1	1	0.000992416231311385	0.018	2	2	2	0.00197211966036659	0.0399	-1	-1	-1	-1	-1
tr|B6SK87|B6SK87_MAIZE	rRNA N-glycosidase OS=Zea mays GN=ZEAMMB73_308423 PE=2 SV=1	-1	-1	-1	-1	-1	-1	-1	-1	-1	-1	-1	-1	-1	-1	-1	1	1	1	0.00165182900959138	0.0731	-1	-1	-1	-1	-1	-1	-1	-1	-1	-1
tr|B4FXW5|B4FXW5_MAIZE	Uncharacterized protein OS=Zea mays GN=ZEAMMB73_379256 PE=2 SV=1	-1	-1	-1	-1	-1	-1	-1	-1	-1	-1	-1	-1	-1	-1	-1	1	1	1	0.00117541496900001	0.0615	-1	-1	-1	-1	-1	-1	-1	-1	-1	-1
tr|B6UB52|B6UB52_MAIZE	Cysteine synthase OS=Zea mays GN=ZEAMMB73_244047 PE=2 SV=1	-1	-1	-1	-1	-1	-1	-1	-1	-1	-1	-1	-1	-1	-1	-1	1	1	1	0.00143699575689886	0.0694	-1	-1	-1	-1	-1	-1	-1	-1	-1	-1
tr|B4G1P2|B4G1P2_MAIZE	NADH-ubiquinone oxidoreductase 20 kDa subunit OS=Zea mays GN=ZEAMMB73_078569 PE=2 SV=1; Additional IDs concatenated into MaxParsimony group: tr|K7V8N9|K7V8N9_MAIZE	-1	-1	-1	-1	-1	-1	-1	-1	-1	-1	-1	-1	-1	-1	-1	0	1	1	0.00248600265943502	0.085	0	1	1	0.00247007987460916	0.085	-1	-1	-1	-1	-1
tr|B6T1H5|B6T1H5_MAIZE	60S ribosomal protein L12 OS=Zea mays GN=ZEAMMB73_421149 PE=2 SV=1	-1	-1	-1	-1	-1	-1	-1	-1	-1	-1	-1	-1	-1	-1	-1	-1	-1	-1	-1	-1	1	1	2	0.00595199969785339	0.0783	2	2	2	0.00705005065212346	0.1325
tr|K7W544|K7W544_MAIZE	Gibberellin receptor GID1L2 OS=Zea mays GN=ZEAMMB73_693721 PE=4 SV=1	-1	-1	-1	-1	-1	-1	-1	-1	-1	-1	-1	-1	-1	-1	-1	-1	-1	-1	-1	-1	2	2	3	0.0044910543174712	0.1182	-1	-1	-1	-1	-1
tr|K7V6Z4|K7V6Z4_MAIZE	Uncharacterized protein OS=Zea mays GN=ZEAMMB73_560875 PE=4 SV=1	-1	-1	-1	-1	-1	-1	-1	-1	-1	-1	-1	-1	-1	-1	-1	-1	-1	-1	-1	-1	1	1	1	0.00230848586412071	0.0701	-1	-1	-1	-1	-1
tr|B7ZY01|B7ZY01_MAIZE	GPI-anchored protein OS=Zea mays GN=ZEAMMB73_688216 PE=2 SV=1; Additional IDs concatenated into MaxParsimony group: tr|B7ZYH1|B7ZYH1_MAIZE	-1	-1	-1	-1	-1	-1	-1	-1	-1	-1	-1	-1	-1	-1	-1	-1	-1	-1	-1	-1	0	1	1	0.0021478955431384	0.0652	0	1	1	0.00254414871359238	0.0652
tr|B4FRK2|B4FRK2_MAIZE	Uncharacterized protein OS=Zea mays GN=ZEAMMB73_636934 PE=2 SV=1	-1	-1	-1	-1	-1	-1	-1	-1	-1	-1	-1	-1	-1	-1	-1	-1	-1	-1	-1	-1	1	1	1	0.000991999949642232	0.0402	-1	-1	-1	-1	-1
tr|B4FDN9|B4FDN9_MAIZE	Uncharacterized protein OS=Zea mays GN=ZEAMMB73_350084 PE=2 SV=1	-1	-1	-1	-1	-1	-1	-1	-1	-1	-1	-1	-1	-1	-1	-1	-1	-1	-1	-1	-1	1	1	1	0.00183649061309231	0.0967	-1	-1	-1	-1	-1
tr|B4F8J8|B4F8J8_MAIZE	Pyruvate kinase OS=Zea mays GN=ZEAMMB73_227064 PE=2 SV=1	-1	-1	-1	-1	-1	-1	-1	-1	-1	-1	-1	-1	-1	-1	-1	-1	-1	-1	-1	-1	1	1	1	0.000937411717119225	0.0304	1	1	1	0.00111034953344639	0.0304
tr|K7VM80|K7VM80_MAIZE	Uncharacterized protein OS=Zea mays GN=ZEAMMB73_126763 PE=4 SV=1	-1	-1	-1	-1	-1	-1	-1	-1	-1	-1	-1	-1	-1	-1	-1	-1	-1	-1	-1	-1	2	2	2	0.00218108598199484	0.0464	-1	-1	-1	-1	-1
tr|B4FWA7|B4FWA7_MAIZE	Brain protein 44 OS=Zea mays GN=ZEAMMB73_283518 PE=2 SV=1; Additional IDs concatenated into MaxParsimony group: tr|B6SM59|B6SM59_MAIZE, tr|B4FR27|B4FR27_MAIZE	-1	-1	-1	-1	-1	-1	-1	-1	-1	-1	-1	-1	-1	-1	-1	-1	-1	-1	-1	-1	0	1	1	0.0044910543174712	0.1545	-1	-1	-1	-1	-1
tr|Q84UX6|Q84UX6_MAIZE	Nucleosome/chromatin assembly factor group A OS=Zea mays GN=nfa101 PE=2 SV=1	-1	-1	-1	-1	-1	-1	-1	-1	-1	-1	-1	-1	-1	-1	-1	-1	-1	-1	-1	-1	-1	-1	-1	-1	-1	1	1	1	0.00153987948454276	0.0289
tr|B6SLX1|B6SLX1_MAIZE	Chaperonin OS=Zea mays GN=ZEAMMB73_031061 PE=2 SV=1	-1	-1	-1	-1	-1	-1	-1	-1	-1	-1	-1	-1	-1	-1	-1	-1	-1	-1	-1	-1	-1	-1	-1	-1	-1	1	1	1	0.00597096126659436	0.1327
tr|C0HHT0|C0HHT0_MAIZE	Phospholipase D OS=Zea mays GN=ZEAMMB73_060767 PE=2 SV=1; Additional IDs concatenated into MaxParsimony group: tr|B8A045|B8A045_MAIZE	-1	-1	-1	-1	-1	-1	-1	-1	-1	-1	2	2	2	0.00163107927169477	0.0363	1	1	2	0.00133835943980351	0.0202	-1	-1	-1	-1	-1	0	1	1	0.000787556129375838	0.0148
tr|K7ULX0|K7ULX0_MAIZE	Uncharacterized protein OS=Zea mays GN=ZEAMMB73_867076 PE=4 SV=1	-1	-1	-1	-1	-1	-1	-1	-1	-1	-1	-1	-1	-1	-1	-1	-1	-1	-1	-1	-1	-1	-1	-1	-1	-1	1	1	1	0.00199711332466296	0.0375
tr|C0PL01|C0PL01_MAIZE	T-complex protein 1 subunit gamma OS=Zea mays GN=ZEAMMB73_265885 PE=2 SV=1	-1	-1	-1	-1	-1	-1	-1	-1	-1	-1	-1	-1	-1	-1	-1	-1	-1	-1	-1	-1	-1	-1	-1	-1	-1	2	2	2	0.00209732689650985	0.0466
tr|C0HHF0|C0HHF0_MAIZE	Carboxypeptidase OS=Zea mays GN=ZEAMMB73_633855 PE=2 SV=1	-1	-1	-1	-1	-1	-1	-1	-1	-1	-1	-1	-1	-1	-1	-1	-1	-1	-1	-1	-1	-1	-1	-1	-1	-1	1	1	1	0.00115415030399654	0.0197
tr|B8A034|B8A034_MAIZE	Uncharacterized protein OS=Zea mays GN=ZEAMMB73_283221 PE=2 SV=1	-1	-1	-1	-1	-1	-1	-1	-1	-1	-1	-1	-1	-1	-1	-1	-1	-1	-1	-1	-1	-1	-1	-1	-1	-1	1	1	1	0.000954574558117859	0.0179
tr|B4FIC0|B4FIC0_MAIZE	Citrate synthase OS=Zea mays GN=ZEAMMB73_057467 PE=2 SV=1; Additional IDs concatenated into MaxParsimony group: tr|K7URG3|K7URG3_MAIZE	-1	-1	-1	-1	-1	-1	-1	-1	-1	-1	-1	-1	-1	-1	-1	-1	-1	-1	-1	-1	-1	-1	-1	-1	-1	0	2	2	0.00247946696663664	0.0508
tr|B6TMG9|B6TMG9_MAIZE	Mitochondrial NADH ubiquinone oxidoreductase 29 kDa subunit OS=Zea mays GN=ZEAMMB73_226847 PE=2 SV=1	-1	-1	-1	-1	-1	-1	-1	-1	-1	-1	-1	-1	-1	-1	-1	-1	-1	-1	-1	-1	-1	-1	-1	-1	-1	1	1	1	0.00223341299284827	0.0534
tr|B6SK06|B6SK06_MAIZE	Histone deacetylase 2b OS=Zea mays GN=ZEAMMB73_707653 PE=2 SV=1; Additional IDs concatenated into MaxParsimony group: tr|K7UM03|K7UM03_MAIZE	-1	-1	-1	-1	-1	-1	-1	-1	-1	-1	-1	-1	-1	-1	-1	-1	-1	-1	-1	-1	-1	-1	-1	-1	-1	0	1	1	0.00195051401375416	0.0467
tr|C0PHP8|C0PHP8_MAIZE	Agmatine deiminase OS=Zea mays GN=ZEAMMB73_799556 PE=2 SV=1	-1	-1	-1	-1	-1	-1	-1	-1	-1	-1	-1	-1	-1	-1	-1	-1	-1	-1	-1	-1	-1	-1	-1	-1	-1	1	1	1	0.00157299517238239	0.0484
tr|K7U6B6|K7U6B6_MAIZE	Uncharacterized protein OS=Zea mays GN=ZEAMMB73_885092 PE=3 SV=1	-1	-1	-1	-1	-1	-1	-1	-1	-1	-1	-1	-1	-1	-1	-1	-1	-1	-1	-1	-1	-1	-1	-1	-1	-1	2	2	2	0.00351443966442191	0.042
tr|C0HHA6|C0HHA6_MAIZE	Putative class III secretory plant peroxidase family protein OS=Zea mays GN=ZEAMMB73_182082 PE=2 SV=1	-1	-1	-1	-1	-1	-1	-1	-1	-1	-1	-1	-1	-1	-1	-1	-1	-1	-1	-1	-1	-1	-1	-1	-1	-1	1	1	1	0.00168147759806393	0.0661
tr|K7UPW6|K7UPW6_MAIZE	Uncharacterized protein OS=Zea mays GN=ZEAMMB73_442603 PE=4 SV=1	-1	-1	-1	-1	-1	-1	-1	-1	-1	-1	-1	-1	-1	-1	-1	-1	-1	-1	-1	-1	-1	-1	-1	-1	-1	1	1	1	0.000290399108747517	0.0065
tr|B4G0T5|B4G0T5_MAIZE	Putative aminotransferase class III superfamily protein OS=Zea mays GN=ZEAMMB73_937350 PE=2 SV=1; Additional IDs concatenated into MaxParsimony group: tr|K7TWH5|K7TWH5_MAIZE	0	1	1	0.00091304448816479	0.0311	-1	-1	-1	-1	-1	0	1	1	0.00117888317010624	0.0311	1	1	1	0.000967316209896895	0.037	0	1	1	0.000961120573777882	0.0311	2	2	2	0.00227686460749513	0.0681
tr|K7TSU8|K7TSU8_MAIZE	Putative aminotransferase class III superfamily protein OS=Zea mays GN=ZEAMMB73_678010 PE=3 SV=1	0	1	1	0.000951936849729619	0.0325	-1	-1	-1	-1	-1	1	2	2	0.00245819857782802	0.0325	-1	-1	-1	-1	-1	0	1	1	0.00100206080105848	0.0325	-1	-1	-1	-1	-1
tr|K7V5H4|K7V5H4_MAIZE	Phosphoenolpyruvate carboxylase isoform 1 OS=Zea mays GN=ZEAMMB73_000848 PE=3 SV=1	3	5	5	0.00244429618185782	0.0604	3	3	3	0.0015383666073744	0.0406	8	10	11	0.00694313067060487	0.1365	1	3	4	0.00207166888286252	0.0312	3	3	3	0.00154379992163072	0.0427	-1	-1	-1	-1	-1
tr|K7VCJ9|K7VCJ9_MAIZE	Uncharacterized protein OS=Zea mays GN=ZEAMMB73_388983 PE=3 SV=1	1	3	3	0.00145746853079721	0.0321	-1	-1	-1	-1	-1	1	3	4	0.00250909295832135	0.0331	1	3	4	0.00205880137427331	0.0311	1	1	1	0.000511403700747238	0.0124	-1	-1	-1	-1	-1
tr|K7VEB9|K7VEB9_MAIZE	Importin subunit alpha OS=Zea mays GN=ZEAMMB73_731576 PE=3 SV=1; Additional IDs concatenated into MaxParsimony group: tr|C0P5C0|C0P5C0_MAIZE	0	1	1	0.000887154757876564	0.0265	-1	-1	-1	-1	-1	0	2	2	0.00229091096194558	0.0548	5	5	5	0.0046994379195369	0.138	-1	-1	-1	-1	-1	-1	-1	-1	-1	-1
tr|B6SH29|B6SH29_MAIZE	Small nuclear ribonucleoprotein Sm D1 OS=Zea mays GN=ZEAMMB73_700659 PE=2 SV=1; Additional IDs concatenated into MaxParsimony group: tr|B6UG22|B6UG22_MAIZE	-1	-1	-1	-1	-1	-1	-1	-1	-1	-1	-1	-1	-1	-1	-1	0	1	1	0.0043614081744474	0.1754	-1	-1	-1	-1	-1	-1	-1	-1	-1	-1
tr|C0PHR4|C0PHR4_MAIZE	Adenosylhomocysteinase OS=Zea mays GN=ZEAMMB73_525662 PE=2 SV=1; Additional IDs concatenated into MaxParsimony group: tr|K7UQW1|K7UQW1_MAIZE	6	6	6	0.00580583340515508	0.1691	1	8	9	0.00913504294688302	0.1711	4	4	4	0.00499749236647098	0.1546	4	4	4	0.00410062294339797	0.0948	7	7	9	0.00916730675112677	0.1979	6	6	7	0.00844552459563656	0.1588
tr|B6SMQ5|B6SMQ5_MAIZE	Triosephosphate isomerase OS=Zea mays GN=ZEAMMB73_137827 PE=2 SV=1; Additional IDs concatenated into MaxParsimony group: tr|B6SMV7|B6SMV7_MAIZE	0	3	3	0.0054996664091801	0.1875	0	2	2	0.00384591651843599	0.1719	0	1	1	0.00236697636497893	0.0898	0	1	1	0.00194218957768361	0.082	-1	-1	-1	-1	-1	0	3	3	0.00685727582960446	0.2031
tr|K7USD3|K7USD3_MAIZE	Uncharacterized protein OS=Zea mays GN=ZEAMMB73_053228 PE=4 SV=1	2	2	2	0.00123827141666676	0.0528	-1	-1	-1	-1	-1	3	3	3	0.00239820296610003	0.0567	1	1	1	0.000655937377159636	0.0158	1	1	1	0.000651736114672601	0.0264	-1	-1	-1	-1	-1
tr|C0HGH8|C0HGH8_MAIZE	Uncharacterized protein OS=Zea mays GN=ZEAMMB73_558072 PE=2 SV=1	-1	-1	-1	-1	-1	-1	-1	-1	-1	-1	-1	-1	-1	-1	-1	1	1	1	0.00153932053215791	0.0433	-1	-1	-1	-1	-1	-1	-1	-1	-1	-1
tr|B4F8X3|B4F8X3_MAIZE	Acyl-coenzyme A oxidase OS=Zea mays GN=ZEAMMB73_029232 PE=2 SV=1	2	2	2	0.00140721099525248	0.0585	5	5	5	0.00369023474032839	0.06	-1	-1	-1	-1	-1	1	1	1	0.000745428083788612	0.0435	-1	-1	-1	-1	-1	2	2	2	0.00175458531971888	0.0585
tr|Q84TL7|Q84TL7_MAIZE	Legumin-like protein OS=Zea mays GN=cl2-1 PE=2 SV=1	4	4	4	0.00521449852129669	0.2167	-1	-1	-1	-1	-1	-1	-1	-1	-1	-1	2	2	2	0.00276222517715002	0.0361	3	3	3	0.00411679979101526	0.0944	1	1	1	0.00162542834479513	0.05
tr|B4FAK8|B4FAK8_MAIZE	Uncharacterized protein OS=Zea mays GN=ZEAMMB73_760338 PE=2 SV=1	-1	-1	-1	-1	-1	2	2	2	0.00185066659533762	0.0545	4	4	4	0.00455598458221509	0.0677	1	1	1	0.000934587465953015	0.032	3	3	3	0.00278580436985995	0.0564	1	1	1	0.00109991391753054	0.032
tr|B6T5F2|B6T5F2_MAIZE	60S ribosomal protein L13 OS=Zea mays GN=ZEAMMB73_641905 PE=2 SV=1; Additional IDs concatenated into MaxParsimony group: tr|B6UIJ6|B6UIJ6_MAIZE, tr|K7V9W7|K7V9W7_MAIZE	-1	-1	-1	-1	-1	-1	-1	-1	-1	-1	-1	-1	-1	-1	-1	0	2	2	0.00478077434506735	0.0913	-1	-1	-1	-1	-1	0	1	1	0.00281324136599157	0.0529
tr|B6SGB6|B6SGB6_MAIZE	Pyrophosphate--fructose 6-phosphate 1-phosphotransferase alpha subunit OS=Zea mays GN=ZEAMMB73_004105 PE=2 SV=1	-1	-1	-1	-1	-1	-1	-1	-1	-1	-1	-1	-1	-1	-1	-1	2	2	2	0.00161428744119157	0.0779	-1	-1	-1	-1	-1	-1	-1	-1	-1	-1
tr|B6UHQ8|B6UHQ8_MAIZE	Blue copper protein OS=Zea mays GN=ZEAMMB73_857997 PE=2 SV=1	-1	-1	-1	-1	-1	-1	-1	-1	-1	-1	-1	-1	-1	-1	-1	1	1	2	0.0050994926347385	0.0769	-1	-1	-1	-1	-1	-1	-1	-1	-1	-1
tr|B4FBY5|B4FBY5_MAIZE	40S ribosomal protein S23 OS=Zea mays GN=ZEAMMB73_128218 PE=2 SV=1	-1	-1	-1	-1	-1	1	1	1	0.00346674165042118	0.0775	3	3	3	0.0128016749880551	0.2183	1	1	1	0.00350141219638735	0.0775	2	2	3	0.0104369572166584	0.162	-1	-1	-1	-1	-1
tr|Q9SAQ3|Q9SAQ3_MAIZE	Proliferating cell nuclear antigen OS=Zea mays GN=ZmPCNA2 PE=2 SV=1; Additional IDs concatenated into MaxParsimony group: tr|B4FGB1|B4FGB1_MAIZE	0	1	1	0.00178442915177453	0.057	-1	-1	-1	-1	-1	0	1	1	0.00230397699404793	0.057	0	2	2	0.00378099263792398	0.1141	2	2	2	0.00375677547469073	0.0798	0	1	1	0.00222492092823668	0.057
tr|C0PD27|C0PD27_MAIZE	Isocitrate dehydrogenase [NADP] OS=Zea mays GN=ZEAMMB73_761630 PE=2 SV=1	3	3	3	0.0033925653030123	0.0747	3	5	5	0.00593105198023864	0.1205	3	5	5	0.00730055360764586	0.1325	-1	-1	-1	-1	-1	2	3	3	0.00357119981871204	0.1012	-1	-1	-1	-1	-1
tr|K7V067|K7V067_MAIZE	Isocitrate dehydrogenase [NADP] OS=Zea mays GN=ZEAMMB73_038317 PE=3 SV=1	-1	-1	-1	-1	-1	1	3	3	0.00358454355116364	0.0947	1	3	3	0.00441222778714519	0.0947	3	3	4	0.00482718962997091	0.1068	1	2	2	0.00239813580059141	0.0655	4	4	4	0.00568110877792473	0.1092
tr|B6TA37|B6TA37_MAIZE	Protein RCC2 OS=Zea mays GN=ZEAMMB73_514687 PE=2 SV=1	-1	-1	-1	-1	-1	-1	-1	-1	-1	-1	-1	-1	-1	-1	-1	1	1	1	0.000905647599065581	0.0255	-1	-1	-1	-1	-1	1	1	1	0.00106585465232468	0.0255
tr|Q5EUD6|Q5EUD6_MAIZE	Protein disulfide isomerase OS=Zea mays GN=PDIL2-2 PE=2 SV=1	-1	-1	-1	-1	-1	3	3	4	0.00538007993835855	0.071	-1	-1	-1	-1	-1	1	1	1	0.00135847139859837	0.0383	3	3	3	0.00404931126985108	0.0874	-1	-1	-1	-1	-1
tr|C0PGU8|C0PGU8_MAIZE	Uncharacterized protein OS=Zea mays GN=ZEAMMB73_123565 PE=2 SV=1	2	2	2	0.00124649367042949	0.0505	2	2	2	0.00130750946709112	0.0438	1	1	1	0.000804709096194697	0.0279	2	2	2	0.00132058574206376	0.0425	2	2	2	0.00131212742343116	0.0544	1	1	1	0.000777097216635123	0.0279
tr|B6TDT6|B6TDT6_MAIZE	Methylthioribose kinase OS=Zea mays GN=ZEAMMB73_530100 PE=2 SV=1	-1	-1	-1	-1	-1	-1	-1	-1	-1	-1	-1	-1	-1	-1	-1	2	2	2	0.00233976720888002	0.0282	1	1	1	0.00116239052922784	0.0282	-1	-1	-1	-1	-1
tr|B8A0J3|B8A0J3_MAIZE	Uncharacterized protein OS=Zea mays GN=ZEAMMB73_884233 PE=2 SV=1; Additional IDs concatenated into MaxParsimony group: tr|B4FHM5|B4FHM5_MAIZE	0	2	3	0.0138030843210795	0.2353	-1	-1	-1	-1	-1	0	1	2	0.0118812931261688	0.1569	0	1	1	0.00487451501850004	0.1569	0	1	1	0.00484329387178266	0.1569	0	1	2	0.0114736118456127	0.1569
tr|B4FT82|B4FT82_MAIZE	Uncharacterized protein OS=Zea mays GN=ZEAMMB73_301082 PE=2 SV=1; Additional IDs concatenated into MaxParsimony group: tr|K7UMY4|K7UMY4_MAIZE	-1	-1	-1	-1	-1	0	1	1	0.0015677621476427	0.0541	-1	-1	-1	-1	-1	0	1	1	0.00158344118435352	0.0478	0	1	1	0.00157329928319055	0.0478	-1	-1	-1	-1	-1
tr|B4FST4|B4FST4_MAIZE	SKP1-like protein 1A OS=Zea mays GN=ZEAMMB73_636974 PE=2 SV=1	-1	-1	-1	-1	-1	-1	-1	-1	-1	-1	-1	-1	-1	-1	-1	2	2	2	0.0056500060441705	0.1591	1	1	2	0.00561381789683899	0.0852	2	2	2	0.00664947959234372	0.1591
tr|B6T4G7|B6T4G7_MAIZE	Fibrillarin-2 OS=Zea mays GN=ZEAMMB73_806586 PE=2 SV=1; Additional IDs concatenated into MaxParsimony group: tr|K7UJJ8|K7UJJ8_MAIZE	-1	-1	-1	-1	-1	1	3	3	0.00479490890610202	0.0974	-1	-1	-1	-1	-1	0	1	1	0.00161428744119157	0.0357	-1	-1	-1	-1	-1	0	1	1	0.00189985131209821	0.0357
tr|B6TVN0|B6TVN0_MAIZE	40S ribosomal protein S16 OS=Zea mays GN=ZEAMMB73_534966 PE=2 SV=1	-1	-1	-1	-1	-1	-1	-1	-1	-1	-1	-1	-1	-1	-1	-1	1	1	1	0.00333691632138929	0.0805	-1	-1	-1	-1	-1	-1	-1	-1	-1	-1
tr|B8A161|B8A161_MAIZE	Nucleosome/chromatin assembly factor group A OS=Zea mays GN=ZEAMMB73_919746 PE=2 SV=1	-1	-1	-1	-1	-1	-1	-1	-1	-1	-1	2	2	2	0.0032490399433491	0.0617	2	2	2	0.00266595459456839	0.0724	2	2	2	0.00264887922210097	0.0724	1	1	1	0.00156877802714812	0.0295
tr|B4FNM4|B4FNM4_MAIZE	60S acidic ribosomal protein P0 OS=Zea mays GN=ZEAMMB73_076912 PE=2 SV=1; Additional IDs concatenated into MaxParsimony group: tr|B4FWI0|B4FWI0_MAIZE	3	3	3	0.00441352539420096	0.2382	6	6	6	0.00925913443936941	0.3229	2	2	2	0.00379903416573421	0.094	0	1	2	0.0031172447140251	0.0721	5	5	5	0.00774319709908827	0.2915	0	3	3	0.00550301759366377	0.1599
tr|B6TXM6|B6TXM6_MAIZE	10-deacetylbaccatin III 10-O-acetyltransferase OS=Zea mays GN=ZEAMMB73_524090 PE=2 SV=1	-1	-1	-1	-1	-1	2	2	2	0.00230036128205517	0.1262	-1	-1	-1	-1	-1	1	1	1	0.0011616834857173	0.0584	-1	-1	-1	-1	-1	-1	-1	-1	-1	-1
tr|B6TCU4|B6TCU4_MAIZE	ATP-dependent transporter YFL028C OS=Zea mays GN=ZEAMMB73_580108 PE=2 SV=1	-1	-1	-1	-1	-1	-1	-1	-1	-1	-1	-1	-1	-1	-1	-1	1	1	1	0.00168542553182035	0.0373	-1	-1	-1	-1	-1	-1	-1	-1	-1	-1
tr|B4FI86|B4FI86_MAIZE	Proteasome subunit beta type OS=Zea mays GN=ZEAMMB73_646691 PE=2 SV=1	-1	-1	-1	-1	-1	-1	-1	-1	-1	-1	-1	-1	-1	-1	-1	1	1	1	0.00177571618531073	0.0321	2	2	2	0.00352868553515594	0.0964	-1	-1	-1	-1	-1
tr|K7U9F9|K7U9F9_MAIZE	GDP-mannose 3,5-epimerase 2 isoform 1 OS=Zea mays GN=ZEAMMB73_374806 PE=4 SV=1	-1	-1	-1	-1	-1	-1	-1	-1	-1	-1	2	2	2	0.00326655498347497	0.0755	1	1	1	0.00134016315872508	0.0323	4	4	4	0.00532631778891463	0.1509	1	1	1	0.00157723505155323	0.0431
Reverse_tr|D8IWX6|D8IWX6_HERSS		-1	-1	-1	-1	-1	-1	-1	-1	-1	-1	-1	-1	-1	-1	-1	1	1	1	0.00104016847675105	0.0523	-1	-1	-1	-1	-1	-1	-1	-1	-1	-1
tr|B4G1C9|B4G1C9_MAIZE	Dihydrolipoyllysine-residue acetyltransferase component of pyruvatedehydrogenase complex OS=Zea mays GN=ZEAMMB73_589390 PE=2 SV=1; Additional IDs concatenated into MaxParsimony group: tr|B8A0M0|B8A0M0_MAIZE	4	4	4	0.00410770124215932	0.0919	1	1	1	0.00107719324805209	0.0372	-1	-1	-1	-1	-1	-1	-1	-1	-1	-1	-1	-1	-1	-1	-1	0	1	1	0.00128042495432439	0.035
tr|B4FW31|B4FW31_MAIZE	Orphans transcription factor OS=Zea mays GN=Orphan136 PE=2 SV=1	3	3	3	0.00485487793362106	0.1724	-1	-1	-1	-1	-1	-1	-1	-1	-1	-1	-1	-1	-1	-1	-1	-1	-1	-1	-1	-1	1	1	1	0.00201777311767672	0.0517
tr|K7VX77|K7VX77_MAIZE	Hexokinase OS=Zea mays GN=ZEAMMB73_000101 PE=3 SV=1	1	1	1	0.000922013490995485	0.0472	1	1	1	0.00096714600070689	0.0354	-1	-1	-1	-1	-1	-1	-1	-1	-1	-1	-1	-1	-1	-1	-1	-1	-1	-1	-1	-1
tr|Q6R9G1|Q6R9G1_MAIZE	NADH dehydrogenase subunit 7 OS=Zea mays GN=nad7 PE=3 SV=1	2	2	2	0.002382258207699	0.0584	1	1	1	0.00124943480801981	0.033	-1	-1	-1	-1	-1	-1	-1	-1	-1	-1	-1	-1	-1	-1	-1	-1	-1	-1	-1	-1
tr|B6TMW7|B6TMW7_MAIZE	Transaminase/ transferase isoform 1 OS=Zea mays GN=ZEAMMB73_373326 PE=2 SV=1	3	3	3	0.00357338731154849	0.1345	2	2	2	0.00249886961603963	0.0787	-1	-1	-1	-1	-1	-1	-1	-1	-1	-1	1	1	1	0.00125384765208587	0.0381	-1	-1	-1	-1	-1
tr|Q5EUE1|Q5EUE1_MAIZE	Protein disulfide-isomerase OS=Zea mays GN=PDIL1-1 PE=2 SV=1	4	4	4	0.00365217795265916	0.0914	6	6	7	0.00670416575976391	0.1537	-1	-1	-1	-1	-1	-1	-1	-1	-1	-1	1	1	1	0.000961120573777882	0.0253	3	3	3	0.00341529691124269	0.0428
tr|K7TVD3|K7TVD3_MAIZE	Uncharacterized protein OS=Zea mays GN=ZEAMMB73_952837 PE=4 SV=1	1	1	1	0.00123177130424331	0.042	-1	-1	-1	-1	-1	-1	-1	-1	-1	-1	-1	-1	-1	-1	-1	-1	-1	-1	-1	-1	1	1	1	0.00153583780610564	0.042
tr|Q5GAS3|Q5GAS3_MAIZE	Rpl35A OS=Zea mays GN=rpl35A PE=4 SV=1; Additional IDs concatenated into MaxParsimony group: tr|Q8W1C9|Q8W1C9_MAIZE	0	3	3	0.0101288820197849	0.2662	-1	-1	-1	-1	-1	-1	-1	-1	-1	-1	-1	-1	-1	-1	-1	-1	-1	-1	-1	-1	-1	-1	-1	-1	-1
tr|B6TB84|B6TB84_MAIZE	Soluble inorganic pyrophosphatase OS=Zea mays GN=ZEAMMB73_032298 PE=2 SV=1; Additional IDs concatenated into MaxParsimony group: tr|B4FJX6|B4FJX6_MAIZE, tr|B4FCR7|B4FCR7_MAIZE, tr|B4FMV6|B4FMV6_MAIZE	0	1	2	0.00438602679361404	0.0794	0	2	2	0.00460072256411035	0.1168	0	1	1	0.0028315231281991	0.0561	-1	-1	-1	-1	-1	2	2	2	0.00461697172824142	0.1355	-1	-1	-1	-1	-1
tr|B4FZF8|B4FZF8_MAIZE	Nicalin OS=Zea mays GN=ZEAMMB73_261569 PE=2 SV=1	2	2	2	0.00170037995259675	0.058	-1	-1	-1	-1	-1	1	1	1	0.00109772816926559	0.029	-1	-1	-1	-1	-1	1	1	1	0.000894956476307666	0.029	-1	-1	-1	-1	-1
tr|B6U237|B6U237_MAIZE	Heat shock 70 kDa protein 4 OS=Zea mays GN=ZEAMMB73_352123 PE=2 SV=1	1	1	1	0.000553425550609319	0.0177	1	1	1	0.000580515700895999	0.0177	2	2	2	0.0014291178052703	0.0342	-1	-1	-1	-1	-1	3	3	3	0.00174769802448761	0.0495	1	1	1	0.000690040335054537	0.0165
tr|B6T1G6|B6T1G6_MAIZE	60S ribosomal protein L24 OS=Zea mays GN=ZEAMMB73_027749 PE=2 SV=1	1	1	1	0.00291493706159442	0.0745	-1	-1	-1	-1	-1	-1	-1	-1	-1	-1	-1	-1	-1	-1	-1	-1	-1	-1	-1	-1	-1	-1	-1	-1	-1
tr|C0P568|C0P568_MAIZE	NADH ubiquinone oxidoreductase 13kD-like subunit OS=Zea mays GN=ZEAMMB73_763370 PE=2 SV=1	1	1	1	0.00426640788106093	0.1273	-1	-1	-1	-1	-1	-1	-1	-1	-1	-1	-1	-1	-1	-1	-1	-1	-1	-1	-1	-1	-1	-1	-1	-1	-1
tr|B6T6H4|B6T6H4_MAIZE	Uncharacterized protein OS=Zea mays GN=ZEAMMB73_921536 PE=2 SV=1	1	1	1	0.00104522242074989	0.0223	-1	-1	-1	-1	-1	-1	-1	-1	-1	-1	-1	-1	-1	-1	-1	-1	-1	-1	-1	-1	-1	-1	-1	-1	-1
tr|K7UCZ5|K7UCZ5_MAIZE	Stromal heat shock protein OS=Zea mays GN=ZEAMMB73_642432 PE=3 SV=1	1	1	1	0.000667574490635423	0.0171	-1	-1	-1	-1	-1	-1	-1	-1	-1	-1	-1	-1	-1	-1	-1	-1	-1	-1	-1	-1	-1	-1	-1	-1	-1
tr|B4FAR8|B4FAR8_MAIZE	Proteasome subunit alpha type OS=Zea mays GN=ZEAMMB73_409722 PE=2 SV=1; Additional IDs concatenated into MaxParsimony group: tr|B4FDY6|B4FDY6_MAIZE	0	1	1	0.00187721946766681	0.064	-1	-1	-1	-1	-1	0	1	1	0.00242378379773843	0.064	-1	-1	-1	-1	-1	-1	-1	-1	-1	-1	-1	-1	-1	-1	-1
tr|B4G0G8|B4G0G8_MAIZE	Uncharacterized protein OS=Zea mays GN=ZEAMMB73_682270 PE=2 SV=1	1	1	1	0.001128136699319	0.0337	-1	-1	-1	-1	-1	-1	-1	-1	-1	-1	-1	-1	-1	-1	-1	-1	-1	-1	-1	-1	-1	-1	-1	-1	-1
tr|B6SS27|B6SS27_MAIZE	AMP-binding protein OS=Zea mays GN=ZEAMMB73_324352 PE=2 SV=1	1	1	1	0.000806365750715983	0.0275	-1	-1	-1	-1	-1	-1	-1	-1	-1	-1	-1	-1	-1	-1	-1	-1	-1	-1	-1	-1	-1	-1	-1	-1	-1
Reverse_tr|B6TBV3|B6TBV3_MAIZE		1	1	1	0.00140510439196617	0.0599	-1	-1	-1	-1	-1	-1	-1	-1	-1	-1	-1	-1	-1	-1	-1	-1	-1	-1	-1	-1	-1	-1	-1	-1	-1
tr|B6ST04|B6ST04_MAIZE	Beta-hexosaminidase OS=Zea mays GN=ZEAMMB73_350025 PE=2 SV=1	-1	-1	-1	-1	-1	2	2	2	0.0018065222545314	0.0349	2	2	2	0.00222365486031048	0.0495	-1	-1	-1	-1	-1	-1	-1	-1	-1	-1	-1	-1	-1	-1	-1
tr|B4F9I2|B4F9I2_MAIZE	Uncharacterized protein OS=Zea mays GN=ZEAMMB73_289798 PE=2 SV=1	-1	-1	-1	-1	-1	1	1	1	0.00108192816342815	0.0352	-1	-1	-1	-1	-1	-1	-1	-1	-1	-1	-1	-1	-1	-1	-1	-1	-1	-1	-1	-1
tr|B6SNM4|B6SNM4_MAIZE	Protein transport protein Sec61 beta subunit OS=Zea mays GN=ZEAMMB73_038352 PE=2 SV=1	-1	-1	-1	-1	-1	2	2	2	0.00920144512822069	0.1869	-1	-1	-1	-1	-1	-1	-1	-1	-1	-1	-1	-1	-1	-1	-1	-1	-1	-1	-1	-1
tr|B4FVI0|B4FVI0_MAIZE	Aspartic proteinase nepenthesin-2 OS=Zea mays GN=ZEAMMB73_831172 PE=2 SV=1	-1	-1	-1	-1	-1	2	2	2	0.00209034953019026	0.0425	-1	-1	-1	-1	-1	-1	-1	-1	-1	-1	1	1	1	0.0010488661887937	0.0403	1	1	1	0.00124236561385615	0.0234
tr|C0PF66|C0PF66_MAIZE	Aminoacylase-1 OS=Zea mays GN=ZEAMMB73_753013 PE=2 SV=1	-1	-1	-1	-1	-1	1	1	1	0.00112136062496539	0.0501	-1	-1	-1	-1	-1	-1	-1	-1	-1	-1	-1	-1	-1	-1	-1	-1	-1	-1	-1	-1
tr|C0PK64|C0PK64_MAIZE	Nucleoside diphosphate kinase OS=Zea mays GN=ZEAMMB73_307891 PE=2 SV=1	-1	-1	-1	-1	-1	2	2	2	0.00607749770814576	0.0741	-1	-1	-1	-1	-1	-1	-1	-1	-1	-1	2	2	2	0.00609896265335594	0.179	1	1	1	0.00361206298843363	0.1049
tr|Q9M588|Q9M588_MAIZE	Prohibitin OS=Zea mays GN=PHB2 PE=2 SV=1	-1	-1	-1	-1	-1	-1	-1	-1	-1	-1	1	1	1	0.00213361249800918	0.0845	-1	-1	-1	-1	-1	1	1	1	0.00173949286944307	0.0493	-1	-1	-1	-1	-1
tr|B6SS03|B6SS03_MAIZE	Arogenate dehydrogenase isoform 2 OS=Zea mays GN=ZEAMMB73_272758 PE=2 SV=1	-1	-1	-1	-1	-1	-1	-1	-1	-1	-1	1	1	1	0.00173623481213354	0.043	-1	-1	-1	-1	-1	1	1	1	0.00141551855278462	0.043	-1	-1	-1	-1	-1
tr|B4G1C1|B4G1C1_MAIZE	Uncharacterized protein OS=Zea mays GN=ZEAMMB73_645738 PE=2 SV=1	-1	-1	-1	-1	-1	-1	-1	-1	-1	-1	1	1	1	0.00365027680382293	0.0663	-1	-1	-1	-1	-1	-1	-1	-1	-1	-1	1	1	1	0.00352502532606173	0.0663
tr|B6TBM1|B6TBM1_MAIZE	Alpha-soluble NSF attachment protein OS=Zea mays GN=ZEAMMB73_280269 PE=2 SV=1	-1	-1	-1	-1	-1	-1	-1	-1	-1	-1	1	1	1	0.00209669878697096	0.045	-1	-1	-1	-1	-1	-1	-1	-1	-1	-1	-1	-1	-1	-1	-1
tr|B6U0C2|B6U0C2_MAIZE	Phenazine biosynthesis protein OS=Zea mays GN=ZEAMMB73_514802 PE=2 SV=1; Additional IDs concatenated into MaxParsimony group: tr|C0HE15|C0HE15_MAIZE	-1	-1	-1	-1	-1	-1	-1	-1	-1	-1	0	1	1	0.00204711469403583	0.0439	-1	-1	-1	-1	-1	0	1	1	0.00166897288824943	0.0777	0	1	1	0.00197687231123732	0.0439
tr|B4FCM3|B4FCM3_MAIZE	Uncharacterized protein OS=Zea mays GN=ZEAMMB73_153652 PE=2 SV=1	-1	-1	-1	-1	-1	-1	-1	-1	-1	-1	1	1	1	0.00188181971874101	0.0466	-1	-1	-1	-1	-1	1	1	1	0.00153421110224171	0.0466	1	1	1	0.00181724908113741	0.0466
tr|B6SI39|B6SI39_MAIZE	60S ribosomal protein L9 OS=Zea mays GN=ZEAMMB73_023047 PE=2 SV=1; Additional IDs concatenated into MaxParsimony group: tr|C4JBF5|C4JBF5_MAIZE	-1	-1	-1	-1	-1	-1	-1	-1	-1	-1	0	1	1	0.00318918920755056	0.1158	-1	-1	-1	-1	-1	-1	-1	-1	-1	-1	-1	-1	-1	-1	-1
Reverse_tr|D8IZC7|D8IZC7_HERSS		-1	-1	-1	-1	-1	-1	-1	-1	-1	-1	1	1	1	0.00116304404881882	0.0537	-1	-1	-1	-1	-1	-1	-1	-1	-1	-1	-1	-1	-1	-1	-1
tr|B4FQJ0|B4FQJ0_MAIZE	Serine/threonine-protein phosphatase OS=Zea mays GN=ZEAMMB73_180135 PE=2 SV=1; Additional IDs concatenated into MaxParsimony group: tr|B4FSV7|B4FSV7_MAIZE	-1	-1	-1	-1	-1	-1	-1	-1	-1	-1	-1	-1	-1	-1	-1	-1	-1	-1	-1	-1	0	1	1	0.00161443129059422	0.0817	-1	-1	-1	-1	-1
tr|K7UU93|K7UU93_MAIZE	Uncharacterized protein OS=Zea mays GN=ZEAMMB73_536097 PE=4 SV=1	-1	-1	-1	-1	-1	-1	-1	-1	-1	-1	-1	-1	-1	-1	-1	-1	-1	-1	-1	-1	1	1	1	0.00178991295261533	0.058	-1	-1	-1	-1	-1
tr|K7UBG7|K7UBG7_MAIZE	Uncharacterized protein OS=Zea mays GN=ZEAMMB73_434839 PE=4 SV=1	-1	-1	-1	-1	-1	-1	-1	-1	-1	-1	-1	-1	-1	-1	-1	-1	-1	-1	-1	-1	1	1	1	0.000405263310026113	0.009	-1	-1	-1	-1	-1
tr|K7TZY3|K7TZY3_MAIZE	Uncharacterized protein OS=Zea mays GN=ZEAMMB73_137441 PE=4 SV=1	-1	-1	-1	-1	-1	-1	-1	-1	-1	-1	-1	-1	-1	-1	-1	-1	-1	-1	-1	-1	1	1	1	0.00106929864701695	0.026	-1	-1	-1	-1	-1
tr|C4J4W3|C4J4W3_MAIZE	Uncharacterized protein OS=Zea mays GN=ZEAMMB73_228282 PE=2 SV=1	-1	-1	-1	-1	-1	-1	-1	-1	-1	-1	-1	-1	-1	-1	-1	-1	-1	-1	-1	-1	1	1	1	0.000850285671121913	0.0224	3	3	3	0.00302145027948148	0.0757
tr|B4FMX6|B4FMX6_MAIZE	Thioredoxin reductase OS=Zea mays GN=ZEAMMB73_425108 PE=2 SV=1	-1	-1	-1	-1	-1	-1	-1	-1	-1	-1	-1	-1	-1	-1	-1	-1	-1	-1	-1	-1	1	1	1	0.00133517831059954	0.0432	-1	-1	-1	-1	-1
tr|K7TVZ5|K7TVZ5_MAIZE	Probable bifunctional methylthioribulose-1-phosphate dehydratase/enolase-phosphatase E1 OS=Zea mays GN=ZEAMMB73_510545 PE=3 SV=1	-1	-1	-1	-1	-1	-1	-1	-1	-1	-1	-1	-1	-1	-1	-1	-1	-1	-1	-1	-1	1	1	1	0.000955543471802382	0.0174	-1	-1	-1	-1	-1
tr|A3FMA4|A3FMA4_MAIZE	Bowman-Birk type trypsin inhibitor OS=Zea mays GN=ZEAMMB73_266191 PE=2 SV=1	-1	-1	-1	-1	-1	-1	-1	-1	-1	-1	-1	-1	-1	-1	-1	-1	-1	-1	-1	-1	1	1	2	0.00988031949843663	0.18	-1	-1	-1	-1	-1
tr|C0P848|C0P848_MAIZE	Formate dehydrogenase OS=Zea mays GN=ZEAMMB73_360752 PE=2 SV=1	-1	-1	-1	-1	-1	-1	-1	-1	-1	-1	-1	-1	-1	-1	-1	-1	-1	-1	-1	-1	1	1	1	0.00131387227372828	0.0346	-1	-1	-1	-1	-1
tr|B7ZX71|B7ZX71_MAIZE	Uncharacterized protein OS=Zea mays GN=ZEAMMB73_076937 PE=2 SV=1	-1	-1	-1	-1	-1	-1	-1	-1	-1	-1	-1	-1	-1	-1	-1	-1	-1	-1	-1	-1	2	2	2	0.0018129026602636	0.0385	-1	-1	-1	-1	-1
tr|B4G1Z0|B4G1Z0_MAIZE	Alpha-L-fucosidase 2 OS=Zea mays GN=ZEAMMB73_496715 PE=2 SV=1	-1	-1	-1	-1	-1	-1	-1	-1	-1	-1	-1	-1	-1	-1	-1	-1	-1	-1	-1	-1	-1	-1	-1	-1	-1	1	1	1	0.00160756649485233	0.033
tr|B4FGH4|B4FGH4_MAIZE	Uncharacterized protein OS=Zea mays GN=ZEAMMB73_609363 PE=2 SV=1; Additional IDs concatenated into MaxParsimony group: tr|B6SY05|B6SY05_MAIZE	-1	-1	-1	-1	-1	-1	-1	-1	-1	-1	-1	-1	-1	-1	-1	-1	-1	-1	-1	-1	-1	-1	-1	-1	-1	0	1	1	0.00203886482273954	0.0453
tr|C4J0P7|C4J0P7_MAIZE	Uncharacterized protein OS=Zea mays GN=ZEAMMB73_920102 PE=2 SV=1; Additional IDs concatenated into MaxParsimony group: tr|C4IZW4|C4IZW4_MAIZE	-1	-1	-1	-1	-1	-1	-1	-1	-1	-1	-1	-1	-1	-1	-1	-1	-1	-1	-1	-1	-1	-1	-1	-1	-1	0	1	1	0.00192484935567845	0.0526
tr|C0PD71|C0PD71_MAIZE	Uncharacterized protein OS=Zea mays GN=ZEAMMB73_253903 PE=2 SV=1; Additional IDs concatenated into MaxParsimony group: tr|B8A1G8|B8A1G8_MAIZE	-1	-1	-1	-1	-1	-1	-1	-1	-1	-1	-1	-1	-1	-1	-1	-1	-1	-1	-1	-1	-1	-1	-1	-1	-1	0	2	2	0.00568110877792473	0.0971
tr|B4FWA8|B4FWA8_MAIZE	Thiamine thiazole synthase, chloroplastic OS=Zea mays GN=THI1 PE=2 SV=1	-1	-1	-1	-1	-1	-1	-1	-1	-1	-1	-1	-1	-1	-1	-1	-1	-1	-1	-1	-1	-1	-1	-1	-1	-1	1	1	1	0.00165297797775776	0.0395
tr|B8A090|B8A090_MAIZE	Adenine nucleotide translocator2 isoform 1 OS=Zea mays GN=ZEAMMB73_613861 PE=2 SV=1	5	5	5	0.0060633703736008	0.1783	6	6	6	0.00763220642418305	0.2326	5	5	5	0.00782875903662283	0.1938	5	5	5	0.00642377948174424	0.1499	3	3	4	0.00510610826792591	0.1189	4	4	4	0.00604810546900514	0.0879
tr|B4FT31|B4FT31_MAIZE	Uncharacterized protein OS=Zea mays GN=ZEAMMB73_415737 PE=2 SV=1	3	3	3	0.00657904019042106	0.2336	-1	-1	-1	-1	-1	2	2	2	0.00566304625639819	0.1682	2	3	3	0.00697010091430379	0.2056	4	4	4	0.00923394345648283	0.3131	-1	-1	-1	-1	-1
tr|B4F817|B4F817_MAIZE	Chloride intracellular channel 6 OS=Zea mays GN=ZEAMMB73_910058 PE=2 SV=1	-1	-1	-1	-1	-1	-1	-1	-1	-1	-1	-1	-1	-1	-1	-1	3	4	5	0.011616834857173	0.1963	-1	-1	-1	-1	-1	3	3	3	0.00820309631952683	0.1075
tr|Q6VWG3|Q6VWG3_MAIZE	Brown midrib3 OS=Zea mays GN=comt PE=2 SV=1	5	5	5	0.00644649542467997	0.1896	3	3	3	0.00405723061285555	0.0797	3	3	3	0.00499406002281269	0.1154	4	4	6	0.00819561316297259	0.1181	7	7	7	0.00950030721003522	0.2995	3	3	3	0.00482269948455699	0.1813
tr|K7US39|K7US39_MAIZE	Dihydrolipoyl dehydrogenase OS=Zea mays GN=ZEAMMB73_669487 PE=3 SV=1	4	4	4	0.00376196286105573	0.0721	-1	-1	-1	-1	-1	-1	-1	-1	-1	-1	3	3	3	0.00298918155443089	0.0721	1	1	1	0.000990011973791245	0.022	2	2	2	0.00234530743136773	0.0721
tr|B4FNR5|B4FNR5_MAIZE	LSM Sm-like protein family member OS=Zea mays GN=ZEAMMB73_083931 PE=2 SV=1	-1	-1	-1	-1	-1	-1	-1	-1	-1	-1	-1	-1	-1	-1	-1	-1	-1	-1	-1	-1	1	1	1	0.00499006035274577	0.1414	-1	-1	-1	-1	-1
tr|B4FSQ4|B4FSQ4_MAIZE	40S ribosomal protein SA OS=Zea mays GN=ZEAMMB73_104102 PE=2 SV=1	2	2	2	0.00302777333494647	0.0742	1	1	1	0.00158799133664454	0.0581	-1	-1	-1	-1	-1	2	2	2	0.00320774536701293	0.0968	2	2	2	0.00318719983820536	0.129	3	3	4	0.00755037682743545	0.1258
tr|B8A367|B8A367_MAIZE	Cysteine synthase OS=Zea mays GN=ZEAMMB73_046151 PE=2 SV=1	3	3	3	0.00353747387123142	0.108	-1	-1	-1	-1	-1	-1	-1	-1	-1	-1	-1	-1	-1	-1	-1	1	1	1	0.00124124616814531	0.0578	1	1	1	0.00147023669378454	0.0578
tr|B6TTA1|B6TTA1_MAIZE	Cellulase containing protein OS=Zea mays GN=ZEAMMB73_103186 PE=2 SV=1	-1	-1	-1	-1	-1	2	2	2	0.00182663196422934	0.0557	-1	-1	-1	-1	-1	3	3	3	0.00276734989918555	0.0965	1	1	1	0.000916541697443101	0.0557	-1	-1	-1	-1	-1
tr|K7VEH8|K7VEH8_MAIZE	Uncharacterized protein OS=Zea mays GN=ZEAMMB73_678347 PE=4 SV=1	1	1	1	0.00122533907811149	0.0574	1	1	1	0.00128531935864179	0.0574	-1	-1	-1	-1	-1	1	1	1	0.00129817371249871	0.0574	2	2	2	0.0025797178847093	0.0836	1	1	1	0.00152781776534268	0.0574
tr|C0HF32|C0HF32_MAIZE	ATP synthase subunit beta OS=Zea mays GN=ZEAMMB73_902271 PE=2 SV=1	13	13	14	0.0118811358713089	0.3816	17	17	19	0.0169136871118198	0.3508	9	9	12	0.0131489175284182	0.264	7	7	9	0.00809187122420079	0.2007	8	8	10	0.00893338110166061	0.2622	9	9	12	0.0126977404150361	0.2948
tr|K7ULU1|K7ULU1_MAIZE	Uncharacterized protein OS=Zea mays GN=ZEAMMB73_609676 PE=4 SV=1; Additional IDs concatenated into MaxParsimony group: tr|K7VAW7|K7VAW7_MAIZE, tr|K7VQP4|K7VQP4_MAIZE	2	2	2	0.00163236475449288	0.0487	-1	-1	-1	-1	-1	2	2	2	0.00210763808498994	0.0487	-1	-1	-1	-1	-1	0	1	1	0.000859158217255359	0.0261	3	3	3	0.00305297845631086	0.073
tr|B4FQ20|B4FQ20_MAIZE	Uncharacterized protein OS=Zea mays GN=ZEAMMB73_283352 PE=2 SV=1	-1	-1	-1	-1	-1	-1	-1	-1	-1	-1	-1	-1	-1	-1	-1	-1	-1	-1	-1	-1	1	1	1	0.00115155238909518	0.0373	-1	-1	-1	-1	-1
tr|B4FZM9|B4FZM9_MAIZE	DNA repair protein RAD23 OS=Zea mays GN=ZEAMMB73_681598 PE=2 SV=1	-1	-1	-1	-1	-1	1	1	1	0.00121549954162915	0.0296	-1	-1	-1	-1	-1	2	2	2	0.0024553112685778	0.0469	1	1	1	0.00121979253067119	0.0272	2	2	2	0.0028896503907469	0.1037
tr|B4FX42|B4FX42_MAIZE	Putative glycolipid transfer protein (GLTP) family protein isoform 1 OS=Zea mays GN=ZEAMMB73_076741 PE=2 SV=2	-1	-1	-1	-1	-1	-1	-1	-1	-1	-1	-1	-1	-1	-1	-1	-1	-1	-1	-1	-1	2	2	2	0.00489124727645378	0.1337	-1	-1	-1	-1	-1
tr|Q6R987|Q6R987_MAIZE	ATP synthase subunit alpha OS=Zea mays GN=atp1-a2 PE=3 SV=1	5	5	5	0.00461914239091242	0.1083	9	9	10	0.00969049831416943	0.2224	3	3	3	0.00357842096122799	0.0965	1	1	1	0.000978741204501976	0.0236	3	3	3	0.00291741717473523	0.0846	2	2	2	0.00230375670915845	0.0531
tr|B4FZU8|B4FZU8_MAIZE	Malate dehydrogenase OS=Zea mays GN=ZEAMMB73_725623 PE=2 SV=1	4	4	4	0.00552123372843179	0.1765	6	6	6	0.00868724672399659	0.2618	2	2	2	0.00356438793785063	0.1735	5	5	5	0.00731177252775006	0.0588	4	4	4	0.00581195264613919	0.1735	6	6	7	0.0120472924378933	0.2676
tr|B4FM12|B4FM12_MAIZE	Esterase isoform 1 OS=Zea mays GN=ZEAMMB73_197874 PE=2 SV=1	-1	-1	-1	-1	-1	-1	-1	-1	-1	-1	1	1	1	0.00164659225389839	0.0571	1	1	1	0.00135108840186686	0.0435	1	1	1	0.0013424347144615	0.0435	3	3	3	0.00477027883798571	0.1413
tr|Q43274|Q43274_MAIZE	Aldehyde dehydrogenase OS=Zea mays GN=rf2 PE=2 SV=1	1	1	1	0.000854835823163392	0.0474	3	3	3	0.00269003996917927	0.071	4	4	5	0.00551863341925871	0.1056	3	3	4	0.00362259039626232	0.0965	3	3	4	0.00359938779542318	0.0729	3	3	3	0.00319756395697403	0.0729
tr|B4G195|B4G195_MAIZE	Aspartate aminotransferase OS=Zea mays GN=ZEAMMB73_129784 PE=2 SV=1	2	2	3	0.00305404468709351	0.0564	2	2	2	0.00213569333778658	0.1041	2	2	2	0.00262883275242779	0.0694	1	1	1	0.00107852609953797	0.0325	1	1	2	0.00214323633371727	0.0325	2	2	2	0.00253862995282537	0.0564
tr|K7V1I3|K7V1I3_MAIZE	Uncharacterized protein OS=Zea mays GN=ZEAMMB73_373105 PE=3 SV=1; Additional IDs concatenated into MaxParsimony group: tr|K7U678|K7U678_MAIZE	4	4	4	0.00177766995044205	0.0473	3	3	3	0.00139851509761309	0.0483	0	2	2	0.00114762490423221	0.0284	0	5	6	0.00282500302208525	0.0634	0	4	4	0.00187127263227966	0.0625	0	1	1	0.000554123299361977	0.0189
tr|Q6JAD3|Q6JAD3_MAIZE	Putative uncharacterized protein OS=Zea mays GN=Z477F24.14 PE=4 SV=1	-1	-1	-1	-1	-1	1	1	2	0.00688499740363366	0.0909	-1	-1	-1	-1	-1	-1	-1	-1	-1	-1	1	1	1	0.00345465716728554	0.0909	-1	-1	-1	-1	-1
tr|K7UY19|K7UY19_MAIZE	Uncharacterized protein OS=Zea mays GN=ZEAMMB73_092309 PE=4 SV=1	4	4	4	0.00485069629888064	0.137	2	2	2	0.00254406880806102	0.0362	-1	-1	-1	-1	-1	-1	-1	-1	-1	-1	4	4	4	0.00510610826792591	0.1266	2	2	2	0.00302405273450257	0.0672
tr|C0P451|C0P451_MAIZE	Endochitinase B OS=Zea mays GN=ZEAMMB73_301891 PE=2 SV=1	-1	-1	-1	-1	-1	2	2	2	0.00350375312711606	0.1388	-1	-1	-1	-1	-1	3	3	4	0.00707758764251963	0.1495	1	1	3	0.00527419190308005	0.0676	-1	-1	-1	-1	-1
tr|B4FF24|B4FF24_MAIZE	UDP-glucuronic acid decarboxylase 1 isoform 1 OS=Zea mays GN=ZEAMMB73_740163 PE=2 SV=1	3	4	4	0.00536348419333374	0.1543	3	4	4	0.00562602644982637	0.2057	4	4	4	0.00692509656496693	0.1629	1	1	1	0.00142057294824858	0.0914	4	4	4	0.0056458968562495	0.1857	3	3	3	0.00501560746393926	0.1714
tr|B7ZXP4|B7ZXP4_MAIZE	Uncharacterized protein OS=Zea mays GN=ZEAMMB73_704580 PE=2 SV=1	2	3	3	0.00321441689668974	0.0822	2	3	3	0.00337176242712197	0.089	-1	-1	-1	-1	-1	1	1	1	0.00113516103170549	0.032	-1	-1	-1	-1	-1	2	2	2	0.00267193700514268	0.0571
tr|B4F9G8|B4F9G8_MAIZE	Pyruvate kinase OS=Zea mays GN=ZEAMMB73_571140 PE=2 SV=1	6	6	6	0.00534312941461141	0.1442	2	2	2	0.00186822510193475	0.0702	3	3	3	0.00344940768179093	0.074	2	2	2	0.00188690903941937	0.0474	2	2	2	0.00187482343423845	0.0417	3	3	3	0.00333104860033917	0.0569
tr|B6SIF0|B6SIF0_MAIZE	Glycine-rich RNA-binding protein 2 OS=Zea mays GN=ZEAMMB73_662959 PE=2 SV=1	2	2	2	0.00601672906303464	0.1603	2	2	2	0.00631124761999752	0.2628	4	4	4	0.0155370756265284	0.3654	1	1	1	0.00318718289671156	0.1795	2	2	2	0.00633353814002348	0.1603	1	1	1	0.00375098848798877	0.1795
tr|B6T629|B6T629_MAIZE	Beta-expansin 1a OS=Zea mays GN=ZEAMMB73_300879 PE=2 SV=1	2	2	2	0.00347633234753113	0.1185	-1	-1	-1	-1	-1	2	2	2	0.00448848851433042	0.1222	2	2	2	0.0036829669028667	0.1111	2	2	2	0.00365937759201357	0.1185	2	2	2	0.00433447558612035	0.0741
tr|B6SSV3|B6SSV3_MAIZE	Fasciclin-like arabinogalactan protein 7 OS=Zea mays GN=ZEAMMB73_434100 PE=2 SV=1	2	2	2	0.00343813089316265	0.0879	-1	-1	-1	-1	-1	2	2	2	0.00443916446472239	0.0623	-1	-1	-1	-1	-1	1	1	1	0.00180958232572099	0.0476	3	3	4	0.00857368797254575	0.1575
tr|C0P869|C0P869_MAIZE	Uncharacterized protein OS=Zea mays GN=ZEAMMB73_098562 PE=2 SV=1	2	2	2	0.001588172138466	0.0491	-1	-1	-1	-1	-1	1	1	1	0.00102528925454248	0.0338	-1	-1	-1	-1	-1	1	1	1	0.000835898434723911	0.0338	-1	-1	-1	-1	-1
tr|B6SQM6|B6SQM6_MAIZE	Pathogeneis protein 10 OS=Zea mays GN=ZEAMMB73_760366 PE=2 SV=1	-1	-1	-1	-1	-1	-1	-1	-1	-1	-1	-1	-1	-1	-1	-1	2	2	2	0.00617640412281993	0.1242	1	1	1	0.00306842220448343	0.087	-1	-1	-1	-1	-1
tr|K7UB17|K7UB17_MAIZE	2-isopropylmalate synthase B OS=Zea mays GN=ZEAMMB73_388175 PE=3 SV=1; Additional IDs concatenated into MaxParsimony group: tr|C0P8I4|C0P8I4_MAIZE	-1	-1	-1	-1	-1	-1	-1	-1	-1	-1	0	1	1	0.000945313493657733	0.0234	1	1	1	0.000775663856297978	0.0265	0	1	1	0.000770695748708005	0.0234	-1	-1	-1	-1	-1
sp|P00761|TRYP_PIG	Trypsin OS=Sus scrofa PE=1 SV=1	4	4	7	0.0142213596035364	0.1732	3	3	4	0.00852428249973692	0.1732	4	4	4	0.0104925705529802	0.2078	1	1	2	0.00430476650984419	0.0866	3	3	3	0.00641579188210171	0.2165	3	3	4	0.0101325403311904	0.1732
tr|B6U666|B6U666_MAIZE	Fructokinase-1 OS=Zea mays GN=ZEAMMB73_844577 PE=2 SV=1	4	4	4	0.00581182497729662	0.13	3	3	3	0.00457223511789294	0.1176	2	2	2	0.00375198730300066	0.0867	2	2	2	0.00307864106431581	0.0836	4	4	4	0.00611784489067284	0.161	2	2	2	0.00362324584598296	0.0743
tr|B6T2A5|B6T2A5_MAIZE	40S ribosomal protein S11 OS=Zea mays GN=ZEAMMB73_050662 PE=2 SV=1	-1	-1	-1	-1	-1	-1	-1	-1	-1	-1	-1	-1	-1	-1	-1	3	3	4	0.0125081894814341	0.2075	3	3	3	0.00932105613060059	0.1887	1	1	1	0.00368021512029087	0.0692
tr|B4FUA7|B4FUA7_MAIZE	Aldehyde dehydrogenase OS=Zea mays GN=ZEAMMB73_893012 PE=2 SV=1	-1	-1	-1	-1	-1	-1	-1	-1	-1	-1	-1	-1	-1	-1	-1	-1	-1	-1	-1	-1	2	2	2	0.00206701244737168	0.0481	-1	-1	-1	-1	-1
tr|K7TJB9|K7TJB9_MAIZE	Uncharacterized protein OS=Zea mays GN=ZEAMMB73_640097 PE=4 SV=1	-1	-1	-1	-1	-1	-1	-1	-1	-1	-1	-1	-1	-1	-1	-1	-1	-1	-1	-1	-1	1	1	1	0.00338367106110843	0.0685	-1	-1	-1	-1	-1
tr|C0PLN9|C0PLN9_MAIZE	D-3-phosphoglycerate dehydrogenase OS=Zea mays GN=ZEAMMB73_626595 PE=2 SV=1	2	2	2	0.0015336760356755	0.0507	3	3	3	0.00241312408999905	0.0523	-1	-1	-1	-1	-1	2	2	2	0.00162483833950001	0.0343	2	2	2	0.00161443129059422	0.0539	-1	-1	-1	-1	-1
tr|B4FQM3|B4FQM3_MAIZE	Uncharacterized protein OS=Zea mays GN=ZEAMMB73_127996 PE=2 SV=1; Additional IDs concatenated into MaxParsimony group: tr|P93631|P93631_MAIZE	-1	-1	-1	-1	-1	-1	-1	-1	-1	-1	0	2	2	0.00871864675445477	0.223	-1	-1	-1	-1	-1	0	1	1	0.00355407176202757	0.1223	-1	-1	-1	-1	-1
tr|D1ME28|D1ME28_MAIZE	Uncharacterized protein OS=Zea mays GN=ZEAMMB73_884233 PE=2 SV=1	2	2	2	0.00750887787066723	0.2	2	2	3	0.0118146555446354	0.2	-1	-1	-1	-1	-1	1	1	2	0.00795520851019206	0.104	1	1	1	0.00395212779937465	0.104	-1	-1	-1	-1	-1
tr|B6T814|B6T814_MAIZE	Calcineurin subunit B OS=Zea mays GN=ZEAMMB73_777911 PE=2 SV=1	-1	-1	-1	-1	-1	-1	-1	-1	-1	-1	-1	-1	-1	-1	-1	-1	-1	-1	-1	-1	1	1	1	0.00282294842812475	0.0629	-1	-1	-1	-1	-1
tr|B4FG60|B4FG60_MAIZE	Mitogen-activated protein kinase OS=Zea mays GN=ZEAMMB73_155609 PE=2 SV=1	-1	-1	-1	-1	-1	-1	-1	-1	-1	-1	-1	-1	-1	-1	-1	1	1	1	0.00132941318686365	0.0428	1	1	1	0.001320898328668	0.0428	-1	-1	-1	-1	-1
tr|B8A0E5|B8A0E5_MAIZE	Uncharacterized protein OS=Zea mays GN=ZEAMMB73_720900 PE=2 SV=1	-1	-1	-1	-1	-1	-1	-1	-1	-1	-1	-1	-1	-1	-1	-1	-1	-1	-1	-1	-1	-1	-1	-1	-1	-1	1	1	1	0.00161644807769682	0.047
tr|K7UTZ2|K7UTZ2_MAIZE	Spliceosome RNA helicase BAT1 isoform 1 OS=Zea mays GN=ZEAMMB73_015937 PE=4 SV=1; Additional IDs concatenated into MaxParsimony group: tr|C4IZ62|C4IZ62_MAIZE	-1	-1	-1	-1	-1	0	2	2	0.00229499913454455	0.0676	0	2	2	0.00282492284118698	0.0676	0	1	1	0.00115897559880421	0.0443	-1	-1	-1	-1	-1	0	1	1	0.0013639958138141	0.0233
tr|K7UND7|K7UND7_MAIZE	Cytosolic orthophosphate dikinase OS=Zea mays GN=ZEAMMB73_355157 PE=4 SV=1	2	2	2	0.00151633236483587	0.0468	-1	-1	-1	-1	-1	-1	-1	-1	-1	-1	-1	-1	-1	-1	-1	-1	-1	-1	-1	-1	1	1	1	0.000945321816035941	0.0226
tr|B4FR03|B4FR03_MAIZE	OB-fold nucleic acid binding domain containing protein OS=Zea mays GN=ZEAMMB73_956472 PE=2 SV=1	-1	-1	-1	-1	-1	-1	-1	-1	-1	-1	-1	-1	-1	-1	-1	-1	-1	-1	-1	-1	-1	-1	-1	-1	-1	2	2	2	0.00801581101542805	0.1096
tr|B6TGG7|B6TGG7_MAIZE	3-oxoacyl-[acyl-carrier-protein] synthase OS=Zea mays GN=ZEAMMB73_174296 PE=2 SV=1	1	1	1	0.00101801489569784	0.0629	-1	-1	-1	-1	-1	-1	-1	-1	-1	-1	1	1	1	0.00107852609953797	0.0629	-1	-1	-1	-1	-1	1	1	1	0.00126931497641268	0.0629
tr|B4F8V9|B4F8V9_MAIZE	T-complex protein 1 subunit delta OS=Zea mays GN=ZEAMMB73_068896 PE=2 SV=1	-1	-1	-1	-1	-1	-1	-1	-1	-1	-1	-1	-1	-1	-1	-1	-1	-1	-1	-1	-1	-1	-1	-1	-1	-1	1	1	1	0.00109374617593691	0.0654
Reverse_tr|C0PCF1|C0PCF1_MAIZE		-1	-1	-1	-1	-1	-1	-1	-1	-1	-1	-1	-1	-1	-1	-1	-1	-1	-1	-1	-1	-1	-1	-1	-1	-1	1	1	1	0.000937747121997191	0.0369
tr|C4J6K9|C4J6K9_MAIZE	Rab GDP dissociation inhibitor alpha OS=Zea mays GN=ZEAMMB73_189164 PE=2 SV=1	1	1	2	0.002109235356929	0.0517	1	1	2	0.00221248231172947	0.0517	3	3	3	0.00408502887259285	0.1393	1	1	1	0.00111730456603821	0.0517	-1	-1	-1	-1	-1	1	1	1	0.00131495326769943	0.0517
tr|C0P558|C0P558_MAIZE	Uncharacterized protein OS=Zea mays GN=ZEAMMB73_012333 PE=2 SV=1	2	2	2	0.00209511101302099	0.0938	1	1	2	0.00219766658196342	0.0759	-1	-1	-1	-1	-1	-1	-1	-1	-1	-1	-1	-1	-1	-1	-1	3	3	3	0.00391844333120255	0.125
tr|B4FTC8|B4FTC8_MAIZE	3-oxoacyl-reductase OS=Zea mays GN=ZEAMMB73_167547 PE=2 SV=1	1	1	1	0.00147580146829152	0.0723	2	2	2	0.00309608373811199	0.1006	-1	-1	-1	-1	-1	1	1	1	0.00156352368517926	0.0723	-1	-1	-1	-1	-1	1	1	1	0.00184010756014543	0.0723
tr|B6SIP0|B6SIP0_MAIZE	NHP2-like protein 1 OS=Zea mays GN=ZEAMMB73_255468 PE=2 SV=1	-1	-1	-1	-1	-1	1	1	1	0.00387619932566777	0.189	1	1	1	0.00477122794830399	0.189	2	2	3	0.0117448944540237	0.189	-1	-1	-1	-1	-1	1	1	1	0.00460751341831691	0.189
tr|K7TFK8|K7TFK8_MAIZE	Uncharacterized protein OS=Zea mays GN=ZEAMMB73_248644 PE=4 SV=1	-1	-1	-1	-1	-1	-1	-1	-1	-1	-1	-1	-1	-1	-1	-1	-1	-1	-1	-1	-1	-1	-1	-1	-1	-1	1	1	1	0.000160668370160969	0.0041
tr|B6UHF8|B6UHF8_MAIZE	MTA/SAH nucleosidase OS=Zea mays GN=ZEAMMB73_453066 PE=2 SV=1; Additional IDs concatenated into MaxParsimony group: tr|C0PBD8|C0PBD8_MAIZE	-1	-1	-1	-1	-1	-1	-1	-1	-1	-1	-1	-1	-1	-1	-1	-1	-1	-1	-1	-1	-1	-1	-1	-1	-1	0	1	1	0.00233129164990537	0.0876
tr|B4G080|B4G080_MAIZE	Caffeoyl-CoA O-methyltransferase 1 OS=Zea mays GN=ZEAMMB73_146581 PE=2 SV=1	3	3	5	0.0094617916717077	0.25	4	4	4	0.00793995668322269	0.3387	2	2	2	0.00488666088253715	0.121	-1	-1	-1	-1	-1	-1	-1	-1	-1	-1	2	2	2	0.00471898551714716	0.2097
tr|C4J748|C4J748_MAIZE	Uncharacterized protein OS=Zea mays GN=ZEAMMB73_175116 PE=2 SV=1	-1	-1	-1	-1	-1	-1	-1	-1	-1	-1	-1	-1	-1	-1	-1	-1	-1	-1	-1	-1	-1	-1	-1	-1	-1	1	1	1	0.00409198744144229	0.0839
tr|B4FMP6|B4FMP6_MAIZE	Putative oxidoreductase, aldo/keto reductase family protein OS=Zea mays GN=ZEAMMB73_407607 PE=2 SV=1	-1	-1	-1	-1	-1	-1	-1	-1	-1	-1	2	2	2	0.00389675851726435	0.0675	-1	-1	-1	-1	-1	-1	-1	-1	-1	-1	1	1	1	0.00188152477211012	0.0418
tr|B6TLS0|B6TLS0_MAIZE	Ubiquitin carboxyl-terminal hydrolase isozyme L3 OS=Zea mays GN=ZEAMMB73_786606 PE=2 SV=1	-1	-1	-1	-1	-1	-1	-1	-1	-1	-1	-1	-1	-1	-1	-1	-1	-1	-1	-1	-1	-1	-1	-1	-1	-1	1	1	1	0.00255525853330239	0.1048
tr|B4F9N8|B4F9N8_MAIZE	Uncharacterized protein OS=Zea mays GN=ZEAMMB73_029405 PE=2 SV=1	-1	-1	-1	-1	-1	-1	-1	-1	-1	-1	-1	-1	-1	-1	-1	-1	-1	-1	-1	-1	-1	-1	-1	-1	-1	1	1	1	0.00125300686108404	0.03
tr|C0PFJ2|C0PFJ2_MAIZE	Uncharacterized protein OS=Zea mays GN=ZEAMMB73_659942 PE=2 SV=1; Additional IDs concatenated into MaxParsimony group: tr|B4FJ16|B4FJ16_MAIZE	0	2	2	0.00268174209666687	0.0686	0	2	2	0.00281301322491318	0.0629	-1	-1	-1	-1	-1	0	1	1	0.00142057294824858	0.0971	-1	-1	-1	-1	-1	-1	-1	-1	-1	-1
tr|B6TDT1|B6TDT1_MAIZE	26S protease regulatory subunit 6B OS=Zea mays GN=ZEAMMB73_247533 PE=2 SV=1	3	3	3	0.00335217762083359	0.1024	-1	-1	-1	-1	-1	2	2	2	0.00288545690206956	0.0595	1	1	1	0.00118381079020715	0.0452	-1	-1	-1	-1	-1	-1	-1	-1	-1	-1
tr|C0P6A0|C0P6A0_MAIZE	Pantothenate kinase 4 isoform 1 OS=Zea mays GN=ZEAMMB73_207123 PE=2 SV=1	2	2	2	0.00257153351735179	0.0575	-1	-1	-1	-1	-1	1	1	2	0.00332025177772387	0.0575	-1	-1	-1	-1	-1	-1	-1	-1	-1	-1	-1	-1	-1	-1	-1
tr|D8IZX4|D8IZX4_HERSS	Malate dehydrogenase OS=Herbaspirillum seropedicae (strain SmR1) GN=mdh PE=3 SV=1	1	1	1	0.00142645856205685	0.0517	-1	-1	-1	-1	-1	-1	-1	-1	-1	-1	-1	-1	-1	-1	-1	-1	-1	-1	-1	-1	-1	-1	-1	-1	-1
tr|B4FC17|B4FC17_MAIZE	Uncharacterized protein OS=Zea mays GN=ZEAMMB73_206386 PE=2 SV=1	2	2	2	0.00695266469506225	0.1407	-1	-1	-1	-1	-1	-1	-1	-1	-1	-1	-1	-1	-1	-1	-1	-1	-1	-1	-1	-1	-1	-1	-1	-1	-1
tr|B6TPG2|B6TPG2_MAIZE	60S ribosomal protein L26-1 OS=Zea mays GN=ZEAMMB73_407051 PE=2 SV=1	2	2	2	0.00597840594798347	0.1656	-1	-1	-1	-1	-1	2	2	2	0.00771905668069563	0.1783	-1	-1	-1	-1	-1	-1	-1	-1	-1	-1	-1	-1	-1	-1	-1
tr|K7TNM4|K7TNM4_MAIZE	Uncharacterized protein OS=Zea mays GN=ZEAMMB73_173182 PE=4 SV=1	1	1	1	0.000944275386150306	0.0201	-1	-1	-1	-1	-1	-1	-1	-1	-1	-1	2	2	2	0.0020008069693642	0.0443	-1	-1	-1	-1	-1	-1	-1	-1	-1	-1
tr|B4G1A6|B4G1A6_MAIZE	Co-chaperone protein SBA1 OS=Zea mays GN=ZEAMMB73_488396 PE=2 SV=1; Additional IDs concatenated into MaxParsimony group: tr|C0PK67|C0PK67_MAIZE	0	1	1	0.00244429618185782	0.0729	-1	-1	-1	-1	-1	-1	-1	-1	-1	-1	-1	-1	-1	-1	-1	-1	-1	-1	-1	-1	-1	-1	-1	-1	-1
tr|K7VGA0|K7VGA0_MAIZE	Uncharacterized protein OS=Zea mays GN=ZEAMMB73_838276 PE=4 SV=1	1	1	1	0.00247002561535106	0.1	-1	-1	-1	-1	-1	1	1	1	0.00318918920755056	0.1158	-1	-1	-1	-1	-1	-1	-1	-1	-1	-1	-1	-1	-1	-1	-1
tr|B4FBI6|B4FBI6_MAIZE	Uncharacterized protein OS=Zea mays GN=ZEAMMB73_311383 PE=2 SV=1	1	1	1	0.0010990746297815	0.0468	-1	-1	-1	-1	-1	-1	-1	-1	-1	-1	-1	-1	-1	-1	-1	-1	-1	-1	-1	-1	-1	-1	-1	-1	-1
Reverse_tr|B6SWF9|B6SWF9_MAIZE		-1	-1	-1	-1	-1	3	3	3	0.00243300155367285	0.0362	-1	-1	-1	-1	-1	-1	-1	-1	-1	-1	-1	-1	-1	-1	-1	-1	-1	-1	-1	-1
tr|C0P5V6|C0P5V6_MAIZE	Transferase OS=Zea mays GN=ZEAMMB73_996866 PE=2 SV=1	-1	-1	-1	-1	-1	1	1	2	0.00217340977642299	0.0574	2	2	3	0.00401288708234839	0.0817	2	2	3	0.00329271875421857	0.0861	-1	-1	-1	-1	-1	-1	-1	-1	-1	-1
sp|P35527|K1C9_HUMAN	Keratin, type I cytoskeletal 9 OS=Homo sapiens GN=KRT9 PE=1 SV=3	-1	-1	-1	-1	-1	1	1	1	0.000790172254189096	0.0225	-1	-1	-1	-1	-1	-1	-1	-1	-1	-1	-1	-1	-1	-1	-1	-1	-1	-1	-1	-1
tr|C0P5F2|C0P5F2_MAIZE	Uncharacterized protein OS=Zea mays GN=ZEAMMB73_263236 PE=2 SV=1	-1	-1	-1	-1	-1	1	1	1	0.00091331598211467	0.0278	-1	-1	-1	-1	-1	-1	-1	-1	-1	-1	-1	-1	-1	-1	-1	-1	-1	-1	-1	-1
tr|C0PNV4|C0PNV4_MAIZE	Putative mitochondrial processing peptidase alpha subunit family protein OS=Zea mays GN=ZEAMMB73_445434 PE=2 SV=1	-1	-1	-1	-1	-1	2	2	2	0.00212188497568882	0.0323	-1	-1	-1	-1	-1	-1	-1	-1	-1	-1	-1	-1	-1	-1	-1	-1	-1	-1	-1	-1
tr|K7V321|K7V321_MAIZE	Uncharacterized protein OS=Zea mays GN=ZEAMMB73_498793 PE=3 SV=1	-1	-1	-1	-1	-1	1	1	1	0.000699257548806544	0.0284	-1	-1	-1	-1	-1	-1	-1	-1	-1	-1	-1	-1	-1	-1	-1	-1	-1	-1	-1	-1
tr|B4FJK0|B4FJK0_MAIZE	Histone H2A OS=Zea mays GN=ZEAMMB73_348782 PE=2 SV=1	-1	-1	-1	-1	-1	1	1	1	0.00307673321474879	0.1438	-1	-1	-1	-1	-1	-1	-1	-1	-1	-1	-1	-1	-1	-1	-1	-1	-1	-1	-1	-1
tr|Q9M639|Q9M639_MAIZE	Coatomer subunit epsilon OS=Zea mays GN=ZEAMMB73_394854 PE=2 SV=1	-1	-1	-1	-1	-1	1	1	1	0.00171525196641048	0.0941	-1	-1	-1	-1	-1	-1	-1	-1	-1	-1	-1	-1	-1	-1	-1	-1	-1	-1	-1	-1
tr|B4G044|B4G044_MAIZE	Aminoaldehyde dehydrogenase 2 OS=Zea mays GN=ZEAMMB73_585510 PE=2 SV=1	-1	-1	-1	-1	-1	-1	-1	-1	-1	-1	2	2	2	0.00239504327839765	0.0534	2	2	2	0.00196521949362452	0.0435	-1	-1	-1	-1	-1	-1	-1	-1	-1	-1
tr|C4IYE1|C4IYE1_MAIZE	Uncharacterized protein OS=Zea mays GN=ZEAMMB73_759467 PE=2 SV=1; Additional IDs concatenated into MaxParsimony group: tr|K7VUR5|K7VUR5_MAIZE	-1	-1	-1	-1	-1	-1	-1	-1	-1	-1	0	1	1	0.000845112900187736	0.0349	-1	-1	-1	-1	-1	-1	-1	-1	-1	-1	-1	-1	-1	-1	-1
tr|Q71QT0|Q71QT0_MAIZE	ATP synthase subunit 9, mitochondrial OS=Zea mays GN=atp9 PE=2 SV=1	-1	-1	-1	-1	-1	-1	-1	-1	-1	-1	-1	-1	-1	-1	-1	1	1	1	0.00671892610658114	0.4189	-1	-1	-1	-1	-1	-1	-1	-1	-1	-1
tr|C0PL35|C0PL35_MAIZE	Glyoxysomal fatty acid beta-oxidation multifunctional protein MFP-a OS=Zea mays GN=ZEAMMB73_867373 PE=2 SV=1; Additional IDs concatenated into MaxParsimony group: tr|B8A058|B8A058_MAIZE	-1	-1	-1	-1	-1	-1	-1	-1	-1	-1	-1	-1	-1	-1	-1	0	1	1	0.000687690915473035	0.036	-1	-1	-1	-1	-1	-1	-1	-1	-1	-1
tr|K7UPI8|K7UPI8_MAIZE	CREG1 protein, mRNA OS=Zea mays GN=ZEAMMB73_562317 PE=4 SV=1	-1	-1	-1	-1	-1	-1	-1	-1	-1	-1	-1	-1	-1	-1	-1	1	1	1	0.00360290240497829	0.1087	-1	-1	-1	-1	-1	-1	-1	-1	-1	-1
tr|K7UN74|K7UN74_MAIZE	Uncharacterized protein OS=Zea mays GN=ZEAMMB73_625740 PE=4 SV=1	-1	-1	-1	-1	-1	-1	-1	-1	-1	-1	-1	-1	-1	-1	-1	1	1	1	0.000824544829000007	0.0249	-1	-1	-1	-1	-1	-1	-1	-1	-1	-1
tr|B6TQB3|B6TQB3_MAIZE	Ran-binding protein 1 OS=Zea mays GN=ZEAMMB73_871692 PE=2 SV=1	-1	-1	-1	-1	-1	-1	-1	-1	-1	-1	-1	-1	-1	-1	-1	1	1	1	0.00236762158041431	0.0571	-1	-1	-1	-1	-1	-1	-1	-1	-1	-1
tr|Q7FS88|Q7FS88_MAIZE	Glutathione peroxidase OS=Zea mays GN=Z138B04_Z333J11.32 PE=3 SV=1; Additional IDs concatenated into MaxParsimony group: tr|B8A1P1|B8A1P1_MAIZE	-1	-1	-1	-1	-1	-1	-1	-1	-1	-1	-1	-1	-1	-1	-1	0	1	1	0.00282500302208525	0.0795	-1	-1	-1	-1	-1	-1	-1	-1	-1	-1
tr|B4FM69|B4FM69_MAIZE	Putative ribosomal protein S8 family protein OS=Zea mays GN=ZEAMMB73_573020 PE=2 SV=1	-1	-1	-1	-1	-1	-1	-1	-1	-1	-1	-1	-1	-1	-1	-1	2	2	2	0.00649935335800005	0.1503	-1	-1	-1	-1	-1	-1	-1	-1	-1	-1
tr|C4J477|C4J477_MAIZE	Dehydrin OS=Zea mays GN=ZEAMMB73_708733 PE=2 SV=1	-1	-1	-1	-1	-1	-1	-1	-1	-1	-1	-1	-1	-1	-1	-1	1	1	1	0.00172041706535296	0.0311	-1	-1	-1	-1	-1	-1	-1	-1	-1	-1

## Sheet: Plan2
Suplemental table 1: List of proteins identified.
tr|A3FMA4|A3FMA4_MAIZE	Bowman-Birk type trypsin inhibitor OS=Zea mays GN=ZEAMMB73_266191 PE=2 SV=1
tr|B4F7S3|B4F7S3_MAIZE	Plasma membrane intrinsic protein1 OS=Zea mays GN=ZEAMMB73_399812 PE=2 SV=1
tr|B4F817|B4F817_MAIZE	Chloride intracellular channel 6 OS=Zea mays GN=ZEAMMB73_910058 PE=2 SV=1
tr|B4F848|B4F848_MAIZE	Chaperonin OS=Zea mays GN=ZEAMMB73_753216 PE=2 SV=1
tr|B4F8J8|B4F8J8_MAIZE	Pyruvate kinase OS=Zea mays GN=ZEAMMB73_227064 PE=2 SV=1
tr|B4F8V9|B4F8V9_MAIZE	T-complex protein 1 subunit delta OS=Zea mays GN=ZEAMMB73_068896 PE=2 SV=1
tr|B4F8X3|B4F8X3_MAIZE	Acyl-coenzyme A oxidase OS=Zea mays GN=ZEAMMB73_029232 PE=2 SV=1
tr|B4F8Z3|B4F8Z3_MAIZE	Adenylosuccinate lyase OS=Zea mays GN=ZEAMMB73_825230 PE=2 SV=1;
tr|B4F925|B4F925_MAIZE	Superoxide dismutase OS=Zea mays GN=ZEAMMB73_108856 PE=2 SV=1;
tr|B4F957|B4F957_MAIZE	Pro-resilin OS=Zea mays GN=ZEAMMB73_357615 PE=2 SV=1; Additional IDs concatenated into MaxParsimony group: tr|B4G1E6|B4G1E6_MAIZE
tr|B4F989|B4F989_MAIZE	Actin-97 OS=Zea mays GN=ZEAMMB73_559764 PE=2 SV=1;
tr|B4F9G8|B4F9G8_MAIZE	Pyruvate kinase OS=Zea mays GN=ZEAMMB73_571140 PE=2 SV=1
tr|B4F9I2|B4F9I2_MAIZE	Uncharacterized protein OS=Zea mays GN=ZEAMMB73_289798 PE=2 SV=1
tr|B4F9N8|B4F9N8_MAIZE	Uncharacterized protein OS=Zea mays GN=ZEAMMB73_029405 PE=2 SV=1
tr|B4FAD1|B4FAD1_MAIZE	S-adenosylmethionine synthase OS=Zea mays GN=ZEAMMB73_781420 PE=2 SV=1;
tr|B4FAJ4|B4FAJ4_MAIZE	2-hydroxyphytanoyl-CoA lyase OS=Zea mays GN=ZEAMMB73_498487 PE=2 SV=1
tr|B4FAK8|B4FAK8_MAIZE	Uncharacterized protein OS=Zea mays GN=ZEAMMB73_760338 PE=2 SV=1
tr|B4FAK9|B4FAK9_MAIZE	Glyceraldehyde-3-phosphate dehydrogenase OS=Zea mays GN=ZEAMMB73_581078 PE=2 SV=1
tr|B4FAR8|B4FAR8_MAIZE	Proteasome subunit alpha type OS=Zea mays GN=ZEAMMB73_409722 PE=2 SV=1;
tr|B4FAV5|B4FAV5_MAIZE	Germin-like protein 1 OS=Zea mays GN=ZEAMMB73_294762 PE=2 SV=1
tr|B4FBC9|B4FBC9_MAIZE	Putative patellin family protein OS=Zea mays GN=ZEAMMB73_361865 PE=2 SV=1
tr|B4FBF6|B4FBF6_MAIZE	Uncharacterized protein OS=Zea mays GN=ZEAMMB73_219802 PE=2 SV=1
tr|B4FBH0|B4FBH0_MAIZE	Putative class III secretory plant peroxidase family protein OS=Zea mays GN=ZEAMMB73_512202 PE=2 SV=1
tr|B4FBI6|B4FBI6_MAIZE	Uncharacterized protein OS=Zea mays GN=ZEAMMB73_311383 PE=2 SV=1
tr|B4FBJ7|B4FBJ7_MAIZE	Uncharacterized protein OS=Zea mays GN=ZEAMMB73_715164 PE=2 SV=1; Additional IDs concatenated into MaxParsimony group: tr|C0P9N3|C0P9N3_MAIZE
tr|B4FBN8|B4FBN8_MAIZE	Chitinase 1 OS=Zea mays GN=ZEAMMB73_449245 PE=2 SV=1
tr|B4FBP0|B4FBP0_MAIZE	Putative TCP-1/cpn60 chaperonin family protein isoform 1 OS=Zea mays GN=ZEAMMB73_913590 PE=2 SV=1
tr|B4FBV2|B4FBV2_MAIZE	Iron ion binding protein OS=Zea mays GN=ZEAMMB73_441487 PE=2 SV=1;
tr|B4FBW5|B4FBW5_MAIZE	Mannitol dehydrogenase OS=Zea mays GN=ZEAMMB73_831624 PE=2 SV=1; Additional IDs concatenated into MaxParsimony group: tr|B4FDH0|B4FDH0_MAIZE
tr|B4FBY5|B4FBY5_MAIZE	40S ribosomal protein S23 OS=Zea mays GN=ZEAMMB73_128218 PE=2 SV=1
tr|B4FC17|B4FC17_MAIZE	Uncharacterized protein OS=Zea mays GN=ZEAMMB73_206386 PE=2 SV=1
tr|B4FC92|B4FC92_MAIZE	Nuclear transport factor 2 OS=Zea mays GN=ZEAMMB73_227664 PE=2 SV=1; Additional IDs concatenated into MaxParsimony group: tr|C0PEZ5|C0PEZ5_MAIZE
tr|B4FCM3|B4FCM3_MAIZE	Uncharacterized protein OS=Zea mays GN=ZEAMMB73_153652 PE=2 SV=1
tr|B4FCP0|B4FCP0_MAIZE	Profilin OS=Zea mays GN=ZEAMMB73_163786 PE=2 SV=1;
tr|B4FD59|B4FD59_MAIZE	Histone H4 OS=Zea mays GN=ZEAMMB73_300844 PE=2 SV=1;
tr|B4FDH5|B4FDH5_MAIZE	Histone H2B OS=Zea mays GN=ZEAMMB73_518064 PE=2 SV=1;
tr|B4FDN9|B4FDN9_MAIZE	Uncharacterized protein OS=Zea mays GN=ZEAMMB73_350084 PE=2 SV=1
tr|B4FDT0|B4FDT0_MAIZE	40S ribosomal protein S20 OS=Zea mays GN=ZEAMMB73_517759 PE=2 SV=1
tr|B4FF24|B4FF24_MAIZE	UDP-glucuronic acid decarboxylase 1 isoform 1 OS=Zea mays GN=ZEAMMB73_740163 PE=2 SV=1
tr|B4FFA7|B4FFA7_MAIZE	Enoyl-[acyl-carrier-protein] reductase isoform 1 OS=Zea mays GN=ZEAMMB73_449171 PE=2 SV=1
tr|B4FFP2|B4FFP2_MAIZE	Glutamate dehydrogenase OS=Zea mays GN=ZEAMMB73_138901 PE=2 SV=1
tr|B4FFV3|B4FFV3_MAIZE	Malate dehydrogenase OS=Zea mays GN=ZEAMMB73_522811 PE=2 SV=1
tr|B4FFZ3|B4FFZ3_MAIZE	Uncharacterized protein OS=Zea mays GN=ZEAMMB73_747842 PE=2 SV=1;
tr|B4FG60|B4FG60_MAIZE	Mitogen-activated protein kinase OS=Zea mays GN=ZEAMMB73_155609 PE=2 SV=1
tr|B4FGH4|B4FGH4_MAIZE	Uncharacterized protein OS=Zea mays GN=ZEAMMB73_609363 PE=2 SV=1; Additional IDs concatenated into MaxParsimony group: tr|B6SY05|B6SY05_MAIZE
tr|B4FGJ4|B4FGJ4_MAIZE	Pyruvate dehydrogenase E1 component subunit alpha OS=Zea mays GN=ZEAMMB73_478929 PE=2 SV=1;
tr|B4FGM3|B4FGM3_MAIZE	Uncharacterized protein OS=Zea mays GN=ZEAMMB73_012055 PE=2 SV=1;
tr|B4FH88|B4FH88_MAIZE	C-1-tetrahydrofolate synthase, cytoplasmic OS=Zea mays GN=ZEAMMB73_695818 PE=2 SV=1;
tr|B4FHA8|B4FHA8_MAIZE	Histone deacetylase HDT2 OS=Zea mays GN=ZEAMMB73_070282 PE=2 SV=1
tr|B4FHJ8|B4FHJ8_MAIZE	Heterogeneous nuclear ribonucleoprotein A3 isoform 1 OS=Zea mays GN=ZEAMMB73_185087 PE=2 SV=1;
tr|B4FI76|B4FI76_MAIZE	Uncharacterized protein OS=Zea mays GN=ZEAMMB73_948814 PE=2 SV=1
tr|B4FI86|B4FI86_MAIZE	Proteasome subunit beta type OS=Zea mays GN=ZEAMMB73_646691 PE=2 SV=1
tr|B4FIB2|B4FIB2_MAIZE	Ras protein RIC2 OS=Zea mays GN=ZEAMMB73_477067 PE=2 SV=1;
tr|B4FIC0|B4FIC0_MAIZE	Citrate synthase OS=Zea mays GN=ZEAMMB73_057467 PE=2 SV=1; Additional IDs concatenated into MaxParsimony group: tr|K7URG3|K7URG3_MAIZE
tr|B4FID4|B4FID4_MAIZE	Putative oxidoreductase, aldo/keto reductase family protein OS=Zea mays GN=ZEAMMB73_256137 PE=2 SV=1
tr|B4FID6|B4FID6_MAIZE	Isocitrate dehydrogenase subunit 1 OS=Zea mays GN=ZEAMMB73_388678 PE=2 SV=1
tr|B4FIK1|B4FIK1_MAIZE	Putative ubiquitin-conjugating enzyme family OS=Zea mays GN=ZEAMMB73_490686 PE=2 SV=1
tr|B4FJ27|B4FJ27_MAIZE	40S ribosomal protein S24 OS=Zea mays GN=ZEAMMB73_672763 PE=2 SV=1;
tr|B4FJB2|B4FJB2_MAIZE	Ras protein Rab11D OS=Zea mays GN=ZEAMMB73_198274 PE=2 SV=1
tr|B4FJK0|B4FJK0_MAIZE	Histone H2A OS=Zea mays GN=ZEAMMB73_348782 PE=2 SV=1
tr|B4FKL1|B4FKL1_MAIZE	Putative snRK/SAPK family protein kinase OS=Zea mays GN=ZEAMMB73_982471 PE=2 SV=1;
tr|B4FKM1|B4FKM1_MAIZE	Guanine nucleotide-binding protein beta subunit-like protein OS=Zea mays GN=ZEAMMB73_729076 PE=2 SV=1
tr|B4FM12|B4FM12_MAIZE	Esterase isoform 1 OS=Zea mays GN=ZEAMMB73_197874 PE=2 SV=1
tr|B4FM64|B4FM64_MAIZE	ADP-ribosylation factor 3 OS=Zea mays GN=ZEAMMB73_984643 PE=2 SV=1; Additional IDs concatenated into MaxParsimony group: tr|B6UIH4|B6UIH4_MAIZE
tr|B4FM69|B4FM69_MAIZE	Putative ribosomal protein S8 family protein OS=Zea mays GN=ZEAMMB73_573020 PE=2 SV=1
tr|B4FMP6|B4FMP6_MAIZE	Putative oxidoreductase, aldo/keto reductase family protein OS=Zea mays GN=ZEAMMB73_407607 PE=2 SV=1
tr|B4FMX6|B4FMX6_MAIZE	Thioredoxin reductase OS=Zea mays GN=ZEAMMB73_425108 PE=2 SV=1
tr|B4FMY6|B4FMY6_MAIZE	Uncharacterized protein OS=Zea mays GN=ZEAMMB73_805054 PE=2 SV=1
tr|B4FN24|B4FN24_MAIZE	Peroxiredoxin-5 OS=Zea mays GN=ZEAMMB73_584172 PE=2 SV=1
tr|B4FNM4|B4FNM4_MAIZE	60S acidic ribosomal protein P0 OS=Zea mays GN=ZEAMMB73_076912 PE=2 SV=1; Additional IDs concatenated into MaxParsimony group: tr|B4FWI0|B4FWI0_MAIZE
tr|B4FNR5|B4FNR5_MAIZE	LSM Sm-like protein family member OS=Zea mays GN=ZEAMMB73_083931 PE=2 SV=1
tr|B4FPA0|B4FPA0_MAIZE	Uncharacterized protein OS=Zea mays GN=ZEAMMB73_089561 PE=2 SV=1
tr|B4FPA1|B4FPA1_MAIZE	Putative ubiquitin-conjugating enzyme family OS=Zea mays GN=ZEAMMB73_885053 PE=2 SV=1;
tr|B4FPG2|B4FPG2_MAIZE	Actin1 isoform 1 OS=Zea mays GN=ZEAMMB73_109222 PE=2 SV=1
tr|B4FQ20|B4FQ20_MAIZE	Uncharacterized protein OS=Zea mays GN=ZEAMMB73_283352 PE=2 SV=1
tr|B4FQJ0|B4FQJ0_MAIZE	Serine/threonine-protein phosphatase OS=Zea mays GN=ZEAMMB73_180135 PE=2 SV=1;
tr|B4FQM3|B4FQM3_MAIZE	Uncharacterized protein OS=Zea mays GN=ZEAMMB73_127996 PE=2 SV=1; Additional IDs concatenated into MaxParsimony group: tr|P93631|P93631_MAIZE
tr|B4FQS9|B4FQS9_MAIZE	Putative cytochrome P450 superfamily protein OS=Zea mays GN=ZEAMMB73_454617 PE=2 SV=1;
tr|B4FR03|B4FR03_MAIZE	OB-fold nucleic acid binding domain containing protein OS=Zea mays GN=ZEAMMB73_956472 PE=2 SV=1
tr|B4FR72|B4FR72_MAIZE	Uncharacterized protein OS=Zea mays GN=ZEAMMB73_796282 PE=2 SV=1
tr|B4FRC9|B4FRC9_MAIZE	Transaldolase 2 OS=Zea mays GN=ZEAMMB73_710143 PE=2 SV=1
tr|B4FRF0|B4FRF0_MAIZE	Glutathione peroxidase OS=Zea mays GN=ZEAMMB73_958938 PE=2 SV=1
tr|B4FRG8|B4FRG8_MAIZE	2-oxoglutarate/malate carrier protein OS=Zea mays GN=ZEAMMB73_415709 PE=2 SV=1
tr|B4FRH8|B4FRH8_MAIZE	Actin-7 OS=Zea mays GN=ZEAMMB73_934787 PE=2 SV=1
tr|B4FRJ3|B4FRJ3_MAIZE	Proteasome subunit beta type OS=Zea mays GN=ZEAMMB73_794961 PE=2 SV=1;
tr|B4FRK2|B4FRK2_MAIZE	Uncharacterized protein OS=Zea mays GN=ZEAMMB73_636934 PE=2 SV=1
tr|B4FS23|B4FS23_MAIZE	Uncharacterized protein OS=Zea mays GN=ZEAMMB73_592321 PE=2 SV=1; Additional IDs concatenated into MaxParsimony group: tr|B4F9D6|B4F9D6_MAIZE
tr|B4FS87|B4FS87_MAIZE	Glyceraldehyde-3-phosphate dehydrogenase OS=Zea mays GN=ZEAMMB73_976378 PE=2 SV=1
tr|B4FS90|B4FS90_MAIZE	Cysteine protease 1 OS=Zea mays GN=ZEAMMB73_746461 PE=2 SV=1
tr|B4FSJ1|B4FSJ1_MAIZE	Uncharacterized protein OS=Zea mays GN=ZEAMMB73_736936 PE=2 SV=1
tr|B4FSQ4|B4FSQ4_MAIZE	40S ribosomal protein SA OS=Zea mays GN=ZEAMMB73_104102 PE=2 SV=1
tr|B4FST4|B4FST4_MAIZE	SKP1-like protein 1A OS=Zea mays GN=ZEAMMB73_636974 PE=2 SV=1
tr|B4FSV6|B4FSV6_MAIZE	6-phosphogluconate dehydrogenase, decarboxylating OS=Zea mays GN=ZEAMMB73_684459 PE=2 SV=1
tr|B4FT31|B4FT31_MAIZE	Uncharacterized protein OS=Zea mays GN=ZEAMMB73_415737 PE=2 SV=1
tr|B4FT61|B4FT61_MAIZE	Uncharacterized protein OS=Zea mays GN=ZEAMMB73_880994 PE=2 SV=1
tr|B4FT82|B4FT82_MAIZE	Uncharacterized protein OS=Zea mays GN=ZEAMMB73_301082 PE=2 SV=1; Additional IDs concatenated into MaxParsimony group: tr|K7UMY4|K7UMY4_MAIZE
tr|B4FTC8|B4FTC8_MAIZE	3-oxoacyl-reductase OS=Zea mays GN=ZEAMMB73_167547 PE=2 SV=1
tr|B4FTN5|B4FTN5_MAIZE	Uncharacterized protein OS=Zea mays GN=ZEAMMB73_324496 PE=2 SV=1
tr|B4FTW4|B4FTW4_MAIZE	Uncharacterized protein OS=Zea mays GN=ZEAMMB73_234884 PE=2 SV=1; Additional IDs concatenated into MaxParsimony group: tr|B4FVM1|B4FVM1_MAIZE
tr|B4FTW5|B4FTW5_MAIZE	60S ribosomal protein L7-1 OS=Zea mays GN=ZEAMMB73_220353 PE=2 SV=1;
tr|B4FTX3|B4FTX3_MAIZE	Profilin OS=Zea mays GN=ZEAMMB73_201579 PE=2 SV=1;
tr|B4FU06|B4FU06_MAIZE	DNA-directed RNA polymerase II polypeptide OS=Zea mays GN=ZEAMMB73_052663 PE=2 SV=1
tr|B4FUA7|B4FUA7_MAIZE	Aldehyde dehydrogenase OS=Zea mays GN=ZEAMMB73_893012 PE=2 SV=1
tr|B4FUB4|B4FUB4_MAIZE	60S acidic ribosomal protein P1 OS=Zea mays GN=ZEAMMB73_171439 PE=2 SV=1; Additional IDs concatenated into MaxParsimony group: tr|B6T361|B6T361_MAIZE
tr|B4FUE0|B4FUE0_MAIZE	Obg-like ATPase 1 OS=Zea mays GN=ZEAMMB73_810066 PE=2 SV=1
tr|B4FUJ7|B4FUJ7_MAIZE	Putative Thioesterase superfamily member 2 OS=Zea mays GN=ZEAMMB73_381752 PE=2 SV=1
tr|B4FUM4|B4FUM4_MAIZE	Plasma membrane intrinsic protein1 isoform 1 OS=Zea mays GN=ZEAMMB73_777671 PE=2 SV=1
tr|B4FUZ2|B4FUZ2_MAIZE	Uncharacterized protein OS=Zea mays GN=ZEAMMB73_073402 PE=2 SV=1
tr|B4FVD5|B4FVD5_MAIZE	Uncharacterized protein OS=Zea mays GN=ZEAMMB73_442651 PE=2 SV=1
tr|B4FVI0|B4FVI0_MAIZE	Aspartic proteinase nepenthesin-2 OS=Zea mays GN=ZEAMMB73_831172 PE=2 SV=1
tr|B4FVT1|B4FVT1_MAIZE	Uncharacterized protein OS=Zea mays GN=ZEAMMB73_709802 PE=2 SV=1; Additional IDs concatenated into MaxParsimony group: tr|C0PG62|C0PG62_MAIZE
tr|B4FVU4|B4FVU4_MAIZE	Gibberellin receptor GID1L2 OS=Zea mays GN=ZEAMMB73_327508 PE=2 SV=1
tr|B4FW31|B4FW31_MAIZE	Orphans transcription factor OS=Zea mays GN=Orphan136 PE=2 SV=1
tr|B4FWA7|B4FWA7_MAIZE	Brain protein 44 OS=Zea mays GN=ZEAMMB73_283518 PE=2 SV=1;
tr|B4FWA8|B4FWA8_MAIZE	Thiamine thiazole synthase, chloroplastic OS=Zea mays GN=THI1 PE=2 SV=1
tr|B4FWD0|B4FWD0_MAIZE	Minor allergen Alt a 7 OS=Zea mays GN=ZEAMMB73_660929 PE=2 SV=1
tr|B4FWJ8|B4FWJ8_MAIZE	Luminal-binding protein 3 OS=Zea mays GN=ZEAMMB73_181606 PE=2 SV=1
tr|B4FWN1|B4FWN1_MAIZE	NADPH quinone oxidoreductase 2 OS=Zea mays GN=ZEAMMB73_391967 PE=2 SV=1
tr|B4FWP0|B4FWP0_MAIZE	Fructose-bisphosphate aldolase OS=Zea mays GN=ZEAMMB73_915833 PE=2 SV=1
tr|B4FWQ4|B4FWQ4_MAIZE	Carboxypeptidase OS=Zea mays GN=ZEAMMB73_598140 PE=2 SV=1;
tr|B4FX42|B4FX42_MAIZE	Putative glycolipid transfer protein (GLTP) family protein isoform 1 OS=Zea mays GN=ZEAMMB73_076741 PE=2 SV=2
tr|B4FXW5|B4FXW5_MAIZE	Uncharacterized protein OS=Zea mays GN=ZEAMMB73_379256 PE=2 SV=1
tr|B4FY74|B4FY74_MAIZE	Retrotransposon protein Ty1-copia subclass OS=Zea mays GN=ZEAMMB73_756786 PE=2 SV=1
tr|B4FY83|B4FY83_MAIZE	Peroxidase 2 OS=Zea mays GN=ZEAMMB73_439647 PE=2 SV=1;
tr|B4FY90|B4FY90_MAIZE	Triosephosphate isomerase OS=Zea mays GN=ZEAMMB73_306292 PE=2 SV=1
tr|B4FYG3|B4FYG3_MAIZE	Succinate semialdehyde dehydrogenase OS=Zea mays GN=ZEAMMB73_523635 PE=2 SV=1
tr|B4FYN6|B4FYN6_MAIZE	Uncharacterized protein OS=Zea mays GN=ZEAMMB73_715539 PE=2 SV=1; Additional IDs concatenated into MaxParsimony group: tr|C0P7Q1|C0P7Q1_MAIZE
tr|B4FYX5|B4FYX5_MAIZE	Uncharacterized protein OS=Zea mays GN=ZEAMMB73_718545 PE=2 SV=1
tr|B4FZ29|B4FZ29_MAIZE	Argininosuccinate synthase OS=Zea mays GN=ZEAMMB73_271426 PE=2 SV=1; Additional IDs concatenated into MaxParsimony group: tr|B7ZZM8|B7ZZM8_MAIZE
tr|B4FZF8|B4FZF8_MAIZE	Nicalin OS=Zea mays GN=ZEAMMB73_261569 PE=2 SV=1
tr|B4FZM9|B4FZM9_MAIZE	DNA repair protein RAD23 OS=Zea mays GN=ZEAMMB73_681598 PE=2 SV=1
tr|B4FZN6|B4FZN6_MAIZE	40S ribosomal protein S7 OS=Zea mays GN=ZEAMMB73_006952 PE=2 SV=1
tr|B4FZQ0|B4FZQ0_MAIZE	60S ribosomal protein L23a OS=Zea mays GN=ZEAMMB73_370717 PE=2 SV=1;
tr|B4FZU8|B4FZU8_MAIZE	Malate dehydrogenase OS=Zea mays GN=ZEAMMB73_725623 PE=2 SV=1
tr|B4G027|B4G027_MAIZE	Acid phosphatase OS=Zea mays GN=ZEAMMB73_487675 PE=2 SV=1; Additional IDs concatenated into MaxParsimony group: tr|C4J0H6|C4J0H6_MAIZE
tr|B4G029|B4G029_MAIZE	3-N-debenzoyl-2-deoxytaxol N-benzoyltransferase OS=Zea mays GN=ZEAMMB73_143093 PE=2 SV=1
tr|B4G044|B4G044_MAIZE	Aminoaldehyde dehydrogenase 2 OS=Zea mays GN=ZEAMMB73_585510 PE=2 SV=1
tr|B4G080|B4G080_MAIZE	Caffeoyl-CoA O-methyltransferase 1 OS=Zea mays GN=ZEAMMB73_146581 PE=2 SV=1
tr|B4G087|B4G087_MAIZE	USP family protein OS=Zea mays GN=ZEAMMB73_433806 PE=2 SV=1
tr|B4G0E0|B4G0E0_MAIZE	Glutaryl-CoA dehydrogenase isoform 1 OS=Zea mays GN=ZEAMMB73_642253 PE=2 SV=1
tr|B4G0G8|B4G0G8_MAIZE	Uncharacterized protein OS=Zea mays GN=ZEAMMB73_682270 PE=2 SV=1
tr|B4G0T5|B4G0T5_MAIZE	Putative aminotransferase class III superfamily protein OS=Zea mays GN=ZEAMMB73_937350 PE=2 SV=1;
tr|B4G0U5|B4G0U5_MAIZE	Glycoside hydrolase, family 28 OS=Zea mays GN=ZEAMMB73_927035 PE=2 SV=1
tr|B4G0V4|B4G0V4_MAIZE	Coatomer subunit delta OS=Zea mays GN=ZEAMMB73_298909 PE=2 SV=1
tr|B4G195|B4G195_MAIZE	Aspartate aminotransferase OS=Zea mays GN=ZEAMMB73_129784 PE=2 SV=1
tr|B4G1A6|B4G1A6_MAIZE	Co-chaperone protein SBA1 OS=Zea mays GN=ZEAMMB73_488396 PE=2 SV=1; Additional IDs concatenated into MaxParsimony group: tr|C0PK67|C0PK67_MAIZE
tr|B4G1C1|B4G1C1_MAIZE	Uncharacterized protein OS=Zea mays GN=ZEAMMB73_645738 PE=2 SV=1
tr|B4G1C9|B4G1C9_MAIZE	Dihydrolipoyllysine-residue acetyltransferase component of pyruvatedehydrogenase complex OS=Zea mays GN=ZEAMMB73_589390 PE=2 SV=1;
tr|B4G1P2|B4G1P2_MAIZE	NADH-ubiquinone oxidoreductase 20 kDa subunit OS=Zea mays GN=ZEAMMB73_078569 PE=2 SV=1;
tr|B4G1P4|B4G1P4_MAIZE	GTP-binding nuclear protein Ran-A1 OS=Zea mays GN=ZEAMMB73_453609 PE=2 SV=1;
tr|B4G1Z0|B4G1Z0_MAIZE	Alpha-L-fucosidase 2 OS=Zea mays GN=ZEAMMB73_496715 PE=2 SV=1
tr|B6SGB6|B6SGB6_MAIZE	Pyrophosphate--fructose 6-phosphate 1-phosphotransferase alpha subunit OS=Zea mays GN=ZEAMMB73_004105 PE=2 SV=1
tr|B6SGM5|B6SGM5_MAIZE	Putative oxidoreductase, aldo/keto reductase family protein OS=Zea mays GN=ZEAMMB73_769815 PE=2 SV=1;
tr|B6SGP7|B6SGP7_MAIZE	Non-specific lipid-transfer protein OS=Zea mays GN=ZEAMMB73_524843 PE=2 SV=1
tr|B6SH29|B6SH29_MAIZE	Small nuclear ribonucleoprotein Sm D1 OS=Zea mays GN=ZEAMMB73_700659 PE=2 SV=1;
tr|B6SHU5|B6SHU5_MAIZE	Fasciclin-like arabinogalactan protein 7 OS=Zea mays GN=ZEAMMB73_442403 PE=2 SV=1
tr|B6SHW0|B6SHW0_MAIZE	60S ribosomal protein L6 OS=Zea mays GN=ZEAMMB73_027825 PE=2 SV=1;
tr|B6SHZ1|B6SHZ1_MAIZE	40S ribosomal protein S5 OS=Zea mays GN=ZEAMMB73_326578 PE=2 SV=1; Additional IDs concatenated into MaxParsimony group: tr|B4FB66|B4FB66_MAIZE
tr|B6SI39|B6SI39_MAIZE	60S ribosomal protein L9 OS=Zea mays GN=ZEAMMB73_023047 PE=2 SV=1; Additional IDs concatenated into MaxParsimony group: tr|C4JBF5|C4JBF5_MAIZE
tr|B6SIF0|B6SIF0_MAIZE	Glycine-rich RNA-binding protein 2 OS=Zea mays GN=ZEAMMB73_662959 PE=2 SV=1
tr|B6SIL9|B6SIL9_MAIZE	40S ribosomal protein S27a OS=Zea mays GN=ZEAMMB73_342817 PE=2 SV=1;
tr|B6SIP0|B6SIP0_MAIZE	NHP2-like protein 1 OS=Zea mays GN=ZEAMMB73_255468 PE=2 SV=1
tr|B6SJ21|B6SJ21_MAIZE	Guanine nucleotide-binding protein beta subunit-like protein OS=Zea mays GN=ZEAMMB73_536434 PE=2 SV=1
tr|B6SJC8|B6SJC8_MAIZE	60S ribosomal protein L18 OS=Zea mays GN=ZEAMMB73_288952 PE=2 SV=1;
tr|B6SJX7|B6SJX7_MAIZE	DAG protein OS=Zea mays GN=ZEAMMB73_579951 PE=2 SV=1; Additional IDs concatenated into MaxParsimony group: tr|B4FZC0|B4FZC0_MAIZE
tr|B6SK03|B6SK03_MAIZE	Ubiquitin-conjugating enzyme spm2 OS=Zea mays GN=ZEAMMB73_270429 PE=2 SV=1
tr|B6SK06|B6SK06_MAIZE	Histone deacetylase 2b OS=Zea mays GN=ZEAMMB73_707653 PE=2 SV=1; Additional IDs concatenated into MaxParsimony group: tr|K7UM03|K7UM03_MAIZE
tr|B6SK54|B6SK54_MAIZE	Superoxide dismutase [Cu-Zn] OS=Zea mays GN=ZEAMMB73_802263 PE=2 SV=1; Additional IDs concatenated into MaxParsimony group: tr|B6TIS2|B6TIS2_MAIZE
tr|B6SK87|B6SK87_MAIZE	rRNA N-glycosidase OS=Zea mays GN=ZEAMMB73_308423 PE=2 SV=1
tr|B6SKA0|B6SKA0_MAIZE	Glutathione S-transferase GSTF2 OS=Zea mays GN=ZEAMMB73_287284 PE=2 SV=1;
tr|B6SKA7|B6SKA7_MAIZE	Elongation factor 1-alpha OS=Zea mays GN=ZEAMMB73_051895 PE=2 SV=1
tr|B6SKZ9|B6SKZ9_MAIZE	40S ribosomal protein S12 OS=Zea mays GN=ZEAMMB73_225348 PE=2 SV=1
tr|B6SLX1|B6SLX1_MAIZE	Chaperonin OS=Zea mays GN=ZEAMMB73_031061 PE=2 SV=1
tr|B6SMQ5|B6SMQ5_MAIZE	Triosephosphate isomerase OS=Zea mays GN=ZEAMMB73_137827 PE=2 SV=1; Additional IDs concatenated into MaxParsimony group: tr|B6SMV7|B6SMV7_MAIZE
tr|B6SNM4|B6SNM4_MAIZE	Protein transport protein Sec61 beta subunit OS=Zea mays GN=ZEAMMB73_038352 PE=2 SV=1
tr|B6SQM6|B6SQM6_MAIZE	Pathogeneis protein 10 OS=Zea mays GN=ZEAMMB73_760366 PE=2 SV=1
tr|B6SRL2|B6SRL2_MAIZE	Aconitate hydratase, cytoplasmic OS=Zea mays GN=ZEAMMB73_346791 PE=2 SV=1
tr|B6SS03|B6SS03_MAIZE	Arogenate dehydrogenase isoform 2 OS=Zea mays GN=ZEAMMB73_272758 PE=2 SV=1
tr|B6SS27|B6SS27_MAIZE	AMP-binding protein OS=Zea mays GN=ZEAMMB73_324352 PE=2 SV=1
tr|B6SSV3|B6SSV3_MAIZE	Fasciclin-like arabinogalactan protein 7 OS=Zea mays GN=ZEAMMB73_434100 PE=2 SV=1
tr|B6ST04|B6ST04_MAIZE	Beta-hexosaminidase OS=Zea mays GN=ZEAMMB73_350025 PE=2 SV=1
tr|B6SUD1|B6SUD1_MAIZE	Alcohol dehydrogenase 2 OS=Zea mays GN=ZEAMMB73_246809 PE=2 SV=1
tr|B6SVK5|B6SVK5_MAIZE	ACS-like protein OS=Zea mays GN=ZEAMMB73_604728 PE=2 SV=1; Additional IDs concatenated into MaxParsimony group: tr|C4J6K5|C4J6K5_MAIZE
tr|B6SWX3|B6SWX3_MAIZE	Anthocyanidin 3-O-glucosyltransferase OS=Zea mays GN=ZEAMMB73_704142 PE=2 SV=1
tr|B6SZS2|B6SZS2_MAIZE	40S ribosomal protein S9 OS=Zea mays GN=ZEAMMB73_130478 PE=2 SV=1
tr|B6T1D8|B6T1D8_MAIZE	60S ribosomal protein L18a OS=Zea mays GN=ZEAMMB73_376835 PE=2 SV=1;
tr|B6T1G6|B6T1G6_MAIZE	60S ribosomal protein L24 OS=Zea mays GN=ZEAMMB73_027749 PE=2 SV=1
tr|B6T1H5|B6T1H5_MAIZE	60S ribosomal protein L12 OS=Zea mays GN=ZEAMMB73_421149 PE=2 SV=1
tr|B6T1R4|B6T1R4_MAIZE	Uncharacterized protein OS=Zea mays GN=ZEAMMB73_247725 PE=2 SV=1; Additional IDs concatenated into MaxParsimony group: tr|K7VL74|K7VL74_MAIZE
tr|B6T2A5|B6T2A5_MAIZE	40S ribosomal protein S11 OS=Zea mays GN=ZEAMMB73_050662 PE=2 SV=1
tr|B6T2I0|B6T2I0_MAIZE	60S ribosomal protein L11-1 OS=Zea mays GN=ZEAMMB73_898804 PE=2 SV=1
tr|B6T3D4|B6T3D4_MAIZE	Methionyl-tRNA synthetase OS=Zea mays GN=ZEAMMB73_420463 PE=2 SV=1
tr|B6T484|B6T484_MAIZE	Mitogen-activated protein kinase OS=Zea mays GN=ZEAMMB73_156336 PE=2 SV=1
tr|B6T4G7|B6T4G7_MAIZE	Fibrillarin-2 OS=Zea mays GN=ZEAMMB73_806586 PE=2 SV=1; Additional IDs concatenated into MaxParsimony group: tr|K7UJJ8|K7UJJ8_MAIZE
tr|B6T4U8|B6T4U8_MAIZE	Calmodulin OS=Zea mays GN=ZEAMMB73_126893 PE=2 SV=1; Additional IDs concatenated into MaxParsimony group: tr|B4FNQ8|B4FNQ8_MAIZE
tr|B6T595|B6T595_MAIZE	60S ribosomal protein L17 OS=Zea mays GN=ZEAMMB73_900223 PE=2 SV=1;
tr|B6T5F2|B6T5F2_MAIZE	60S ribosomal protein L13 OS=Zea mays GN=ZEAMMB73_641905 PE=2 SV=1;
tr|B6T629|B6T629_MAIZE	Beta-expansin 1a OS=Zea mays GN=ZEAMMB73_300879 PE=2 SV=1
tr|B6T6H4|B6T6H4_MAIZE	Uncharacterized protein OS=Zea mays GN=ZEAMMB73_921536 PE=2 SV=1
tr|B6T6T3|B6T6T3_MAIZE	40S ribosomal protein S20 OS=Zea mays GN=ZEAMMB73_179781 PE=2 SV=1
tr|B6T7G7|B6T7G7_MAIZE	Elongation factor 1-gamma 3 OS=Zea mays GN=ZEAMMB73_710904 PE=2 SV=1;
tr|B6T814|B6T814_MAIZE	Calcineurin subunit B OS=Zea mays GN=ZEAMMB73_777911 PE=2 SV=1
tr|B6T8I3|B6T8I3_MAIZE	Disease resistance response protein 206 OS=Zea mays GN=ZEAMMB73_895756 PE=2 SV=1
tr|B6T8U5|B6T8U5_MAIZE	ER6 protein OS=Zea mays GN=ZEAMMB73_861492 PE=2 SV=1
tr|B6T969|B6T969_MAIZE	Proteasome subunit alpha type OS=Zea mays GN=ZEAMMB73_966359 PE=2 SV=1; Additional IDs concatenated into MaxParsimony group: tr|B6UFZ3|B6UFZ3_MAIZE
tr|B6T9A0|B6T9A0_MAIZE	Histone H2B OS=Zea mays GN=ZEAMMB73_050562 PE=2 SV=1
tr|B6T9C0|B6T9C0_MAIZE	Putative ATPase, V1 complex, subunit B protein isoform 1 OS=Zea mays GN=ZEAMMB73_733604 PE=2 SV=1;
tr|B6T9E2|B6T9E2_MAIZE	Putative vesicle-associated membrane protein family protein OS=Zea mays GN=ZEAMMB73_595967 PE=2 SV=1
tr|B6TA37|B6TA37_MAIZE	Protein RCC2 OS=Zea mays GN=ZEAMMB73_514687 PE=2 SV=1
tr|B6TB84|B6TB84_MAIZE	Soluble inorganic pyrophosphatase OS=Zea mays GN=ZEAMMB73_032298 PE=2 SV=1;
tr|B6TB97|B6TB97_MAIZE	40S ribosomal protein S3 OS=Zea mays GN=ZEAMMB73_370294 PE=2 SV=1;
tr|B6TBD4|B6TBD4_MAIZE	Transcription factor BTF3 OS=Zea mays GN=ZEAMMB73_669691 PE=2 SV=1
tr|B6TBM1|B6TBM1_MAIZE	Alpha-soluble NSF attachment protein OS=Zea mays GN=ZEAMMB73_280269 PE=2 SV=1
tr|B6TBW4|B6TBW4_MAIZE	Proliferation-associated protein 2G4 OS=Zea mays GN=ZEAMMB73_275925 PE=2 SV=1
tr|B6TCE9|B6TCE9_MAIZE	Peptidyl-prolyl cis-trans isomerase OS=Zea mays GN=ZEAMMB73_016065 PE=2 SV=1
tr|B6TCU4|B6TCU4_MAIZE	ATP-dependent transporter YFL028C OS=Zea mays GN=ZEAMMB73_580108 PE=2 SV=1
tr|B6TDT1|B6TDT1_MAIZE	26S protease regulatory subunit 6B OS=Zea mays GN=ZEAMMB73_247533 PE=2 SV=1
tr|B6TDT6|B6TDT6_MAIZE	Methylthioribose kinase OS=Zea mays GN=ZEAMMB73_530100 PE=2 SV=1
tr|B6TFG5|B6TFG5_MAIZE	Dihydrolipoyllysine-residue succinyltransferase component of 2-oxoglutarate dehydrogenase complex OS=Zea mays GN=ZEAMMB73_231245 PE=2 SV=1;
tr|B6TGG7|B6TGG7_MAIZE	3-oxoacyl-[acyl-carrier-protein] synthase OS=Zea mays GN=ZEAMMB73_174296 PE=2 SV=1
tr|B6TGS8|B6TGS8_MAIZE	6,7-dimethyl-8-ribityllumazine synthase OS=Zea mays GN=ZEAMMB73_338096 PE=2 SV=1
tr|B6THR9|B6THR9_MAIZE	3-isopropylmalate dehydrogenase OS=Zea mays GN=ZEAMMB73_751046 PE=2 SV=1
tr|B6THU5|B6THU5_MAIZE	Elongation factor 1-delta 1 OS=Zea mays GN=ZEAMMB73_195498 PE=2 SV=1; Additional IDs concatenated into MaxParsimony group: tr|K7UW71|K7UW71_MAIZE
tr|B6TJM1|B6TJM1_MAIZE	3-isopropylmalate dehydrogenase OS=Zea mays GN=ZEAMMB73_379475 PE=2 SV=1
tr|B6TKY3|B6TKY3_MAIZE	Putative TCP-1/cpn60 chaperonin family protein OS=Zea mays GN=ZEAMMB73_410022 PE=2 SV=1
tr|B6TL20|B6TL20_MAIZE	Glutathione S-transferase GSTU6 OS=Zea mays GN=ZEAMMB73_739910 PE=2 SV=1
tr|B6TLS0|B6TLS0_MAIZE	Ubiquitin carboxyl-terminal hydrolase isozyme L3 OS=Zea mays GN=ZEAMMB73_786606 PE=2 SV=1
tr|B6TLT1|B6TLT1_MAIZE	Serine/threonine-protein phosphatase 2A 65 kDa regulatory subunit Abeta isoform OS=Zea mays GN=ZEAMMB73_335428 PE=2 SV=1;
tr|B6TLW3|B6TLW3_MAIZE	Fiber protein Fb19 OS=Zea mays GN=ZEAMMB73_742470 PE=2 SV=1
tr|B6TM55|B6TM55_MAIZE	APx1-Cytosolic Ascorbate Peroxidase OS=Zea mays GN=ZEAMMB73_022439 PE=2 SV=1;
tr|B6TMG9|B6TMG9_MAIZE	Mitochondrial NADH ubiquinone oxidoreductase 29 kDa subunit OS=Zea mays GN=ZEAMMB73_226847 PE=2 SV=1
tr|B6TMW7|B6TMW7_MAIZE	Transaminase/ transferase isoform 1 OS=Zea mays GN=ZEAMMB73_373326 PE=2 SV=1
tr|B6TP60|B6TP60_MAIZE	CSD transcription factor OS=Zea mays GN=CSD4 PE=2 SV=1
tr|B6TPA4|B6TPA4_MAIZE	Carnitine racemase/ catalytic OS=Zea mays GN=ZEAMMB73_600881 PE=2 SV=1
tr|B6TPG2|B6TPG2_MAIZE	60S ribosomal protein L26-1 OS=Zea mays GN=ZEAMMB73_407051 PE=2 SV=1
tr|B6TQ98|B6TQ98_MAIZE	Peroxisomal multifunctional enzyme type 2 OS=Zea mays GN=ZEAMMB73_433723 PE=2 SV=1
tr|B6TQB3|B6TQB3_MAIZE	Ran-binding protein 1 OS=Zea mays GN=ZEAMMB73_871692 PE=2 SV=1
tr|B6TQW0|B6TQW0_MAIZE	Carboxypeptidase OS=Zea mays GN=ZEAMMB73_208131 PE=2 SV=1
tr|B6TS22|B6TS22_MAIZE	O-methyltransferase ZRP4 OS=Zea mays GN=ZEAMMB73_843927 PE=2 SV=1
tr|B6TSN0|B6TSN0_MAIZE	Macrophage migration inhibitory factor OS=Zea mays GN=ZEAMMB73_827193 PE=2 SV=1;
tr|B6TTA1|B6TTA1_MAIZE	Cellulase containing protein OS=Zea mays GN=ZEAMMB73_103186 PE=2 SV=1
tr|B6TVM7|B6TVM7_MAIZE	4-methyl-5-thiazole monophosphate biosynthesis protein OS=Zea mays GN=ZEAMMB73_960014 PE=2 SV=1
tr|B6TVN0|B6TVN0_MAIZE	40S ribosomal protein S16 OS=Zea mays GN=ZEAMMB73_534966 PE=2 SV=1
tr|B6TXM6|B6TXM6_MAIZE	10-deacetylbaccatin III 10-O-acetyltransferase OS=Zea mays GN=ZEAMMB73_524090 PE=2 SV=1
tr|B6U0C2|B6U0C2_MAIZE	Phenazine biosynthesis protein OS=Zea mays GN=ZEAMMB73_514802 PE=2 SV=1; Additional IDs concatenated into MaxParsimony group: tr|C0HE15|C0HE15_MAIZE
tr|B6U232|B6U232_MAIZE	Ras protein Rab-2-B OS=Zea mays GN=ZEAMMB73_942023 PE=2 SV=1; Additional IDs concatenated into MaxParsimony group: tr|O50019|O50019_MAIZE
tr|B6U237|B6U237_MAIZE	Heat shock 70 kDa protein 4 OS=Zea mays GN=ZEAMMB73_352123 PE=2 SV=1
tr|B6U242|B6U242_MAIZE	Uncharacterized protein OS=Zea mays GN=ZEAMMB73_214721 PE=2 SV=1
tr|B6U284|B6U284_MAIZE	14-3-3-like protein OS=Zea mays GN=ZEAMMB73_180211 PE=2 SV=1;
tr|B6U666|B6U666_MAIZE	Fructokinase-1 OS=Zea mays GN=ZEAMMB73_844577 PE=2 SV=1
tr|B6UB52|B6UB52_MAIZE	Cysteine synthase OS=Zea mays GN=ZEAMMB73_244047 PE=2 SV=1
tr|B6UE26|B6UE26_MAIZE	60S ribosomal protein L34 OS=Zea mays GN=ZEAMMB73_857117 PE=2 SV=1;
tr|B6UF43|B6UF43_MAIZE	Calcium-dependent protein kinase, isoform 2 OS=Zea mays GN=ZEAMMB73_550283 PE=2 SV=1;
tr|B6UHF8|B6UHF8_MAIZE	MTA/SAH nucleosidase OS=Zea mays GN=ZEAMMB73_453066 PE=2 SV=1; Additional IDs concatenated into MaxParsimony group: tr|C0PBD8|C0PBD8_MAIZE
tr|B6UHJ4|B6UHJ4_MAIZE	Elongation factor 1-alpha OS=Zea mays GN=ZEAMMB73_148924 PE=2 SV=1
tr|B6UHQ8|B6UHQ8_MAIZE	Blue copper protein OS=Zea mays GN=ZEAMMB73_857997 PE=2 SV=1
tr|B7ZX71|B7ZX71_MAIZE	Uncharacterized protein OS=Zea mays GN=ZEAMMB73_076937 PE=2 SV=1
tr|B7ZXP4|B7ZXP4_MAIZE	Uncharacterized protein OS=Zea mays GN=ZEAMMB73_704580 PE=2 SV=1
tr|B7ZY01|B7ZY01_MAIZE	GPI-anchored protein OS=Zea mays GN=ZEAMMB73_688216 PE=2 SV=1; Additional IDs concatenated into MaxParsimony group: tr|B7ZYH1|B7ZYH1_MAIZE
tr|B8A034|B8A034_MAIZE	Uncharacterized protein OS=Zea mays GN=ZEAMMB73_283221 PE=2 SV=1
tr|B8A090|B8A090_MAIZE	Adenine nucleotide translocator2 isoform 1 OS=Zea mays GN=ZEAMMB73_613861 PE=2 SV=1
tr|B8A0C4|B8A0C4_MAIZE	Uncharacterized protein OS=Zea mays GN=ZEAMMB73_866328 PE=2 SV=1
tr|B8A0E5|B8A0E5_MAIZE	Uncharacterized protein OS=Zea mays GN=ZEAMMB73_720900 PE=2 SV=1
tr|B8A0J3|B8A0J3_MAIZE	Uncharacterized protein OS=Zea mays GN=ZEAMMB73_884233 PE=2 SV=1; Additional IDs concatenated into MaxParsimony group: tr|B4FHM5|B4FHM5_MAIZE
tr|B8A161|B8A161_MAIZE	Nucleosome/chromatin assembly factor group A OS=Zea mays GN=ZEAMMB73_919746 PE=2 SV=1
tr|B8A306|B8A306_MAIZE	Phosphoglycerate mutase1 OS=Zea mays GN=ZEAMMB73_968602 PE=2 SV=1
tr|B8A367|B8A367_MAIZE	Cysteine synthase OS=Zea mays GN=ZEAMMB73_046151 PE=2 SV=1
tr|C0HER4|C0HER4_MAIZE	Uncharacterized protein OS=Zea mays GN=ZEAMMB73_646589 PE=2 SV=1
tr|C0HF32|C0HF32_MAIZE	ATP synthase subunit beta OS=Zea mays GN=ZEAMMB73_902271 PE=2 SV=1
tr|C0HFG9|C0HFG9_MAIZE	Dynamin-2A OS=Zea mays GN=ZEAMMB73_946349 PE=2 SV=1
tr|C0HGH8|C0HGH8_MAIZE	Uncharacterized protein OS=Zea mays GN=ZEAMMB73_558072 PE=2 SV=1
tr|C0HHA6|C0HHA6_MAIZE	Putative class III secretory plant peroxidase family protein OS=Zea mays GN=ZEAMMB73_182082 PE=2 SV=1
tr|C0HHF0|C0HHF0_MAIZE	Carboxypeptidase OS=Zea mays GN=ZEAMMB73_633855 PE=2 SV=1
tr|C0HHT0|C0HHT0_MAIZE	Phospholipase D OS=Zea mays GN=ZEAMMB73_060767 PE=2 SV=1; Additional IDs concatenated into MaxParsimony group: tr|B8A045|B8A045_MAIZE
tr|C0HIB6|C0HIB6_MAIZE	Histone H2A OS=Zea mays GN=ZEAMMB73_248482 PE=2 SV=1; Additional IDs concatenated into MaxParsimony group: tr|B4FMH5|B4FMH5_MAIZE
tr|C0HJ53|C0HJ53_MAIZE	Uncharacterized protein OS=Zea mays GN=ZEAMMB73_143593 PE=2 SV=1; Additional IDs concatenated into MaxParsimony group: tr|B4FWB5|B4FWB5_MAIZE
tr|C0P3K6|C0P3K6_MAIZE	Aspartic proteinase oryzasin-1 isoform 1 OS=Zea mays GN=ZEAMMB73_486493 PE=2 SV=1
tr|C0P3Q1|C0P3Q1_MAIZE	Uncharacterized protein OS=Zea mays GN=ZEAMMB73_777138 PE=2 SV=1; Additional IDs concatenated into MaxParsimony group: tr|B8A043|B8A043_MAIZE
tr|C0P3V1|C0P3V1_MAIZE	Putative D-mannose binding lectin domain related protein OS=Zea mays GN=ZEAMMB73_098128 PE=2 SV=1
tr|C0P451|C0P451_MAIZE	Endochitinase B OS=Zea mays GN=ZEAMMB73_301891 PE=2 SV=1
tr|C0P4G2|C0P4G2_MAIZE	Putative cytochrome P450 superfamily protein OS=Zea mays GN=ZEAMMB73_786575 PE=2 SV=1
tr|C0P4K4|C0P4K4_MAIZE	Uncharacterized protein OS=Zea mays GN=ZEAMMB73_852564 PE=2 SV=1; Additional IDs concatenated into MaxParsimony group: tr|B4FG49|B4FG49_MAIZE
tr|C0P4M0|C0P4M0_MAIZE	Uncharacterized protein OS=Zea mays GN=ZEAMMB73_282221 PE=2 SV=1
tr|C0P4Q3|C0P4Q3_MAIZE	Putative heat shock protein 90 family protein OS=Zea mays GN=ZEAMMB73_632752 PE=2 SV=1
tr|C0P4W0|C0P4W0_MAIZE	Uncharacterized protein OS=Zea mays GN=ZEAMMB73_181287 PE=2 SV=1; Additional IDs concatenated into MaxParsimony group: tr|B4FWM3|B4FWM3_MAIZE
tr|C0P558|C0P558_MAIZE	Uncharacterized protein OS=Zea mays GN=ZEAMMB73_012333 PE=2 SV=1
tr|C0P559|C0P559_MAIZE	Uncharacterized protein OS=Zea mays GN=ZEAMMB73_737575 PE=2 SV=1
tr|C0P567|C0P567_MAIZE	Ppi-phosphofructokinase OS=Zea mays GN=ZEAMMB73_498225 PE=2 SV=1
tr|C0P568|C0P568_MAIZE	NADH ubiquinone oxidoreductase 13kD-like subunit OS=Zea mays GN=ZEAMMB73_763370 PE=2 SV=1
tr|C0P5F2|C0P5F2_MAIZE	Uncharacterized protein OS=Zea mays GN=ZEAMMB73_263236 PE=2 SV=1
tr|C0P5P9|C0P5P9_MAIZE	Glycylpeptide N-tetradecanoyltransferase OS=Zea mays GN=ZEAMMB73_537819 PE=2 SV=1
tr|C0P5U8|C0P5U8_MAIZE	Glutathione S-transferase 4 OS=Zea mays GN=ZEAMMB73_050151 PE=2 SV=1
tr|C0P5V6|C0P5V6_MAIZE	Transferase OS=Zea mays GN=ZEAMMB73_996866 PE=2 SV=1
tr|C0P5V7|C0P5V7_MAIZE	Uncharacterized protein OS=Zea mays GN=ZEAMMB73_132937 PE=2 SV=1
tr|C0P664|C0P664_MAIZE	Uncharacterized protein OS=Zea mays GN=ZEAMMB73_647337 PE=2 SV=1
tr|C0P6A0|C0P6A0_MAIZE	Pantothenate kinase 4 isoform 1 OS=Zea mays GN=ZEAMMB73_207123 PE=2 SV=1
tr|C0P6C5|C0P6C5_MAIZE	Threonine synthase OS=Zea mays GN=ZEAMMB73_880266 PE=2 SV=1
tr|C0P6F8|C0P6F8_MAIZE	Sucrose synthase1 OS=Zea mays GN=ZEAMMB73_713004 PE=2 SV=1; Additional IDs concatenated into MaxParsimony group: tr|K7VDR8|K7VDR8_MAIZE
tr|C0P6Q4|C0P6Q4_MAIZE	Transcribed sequence 1087 protein OS=Zea mays GN=ZEAMMB73_334365 PE=2 SV=1
tr|C0P7E7|C0P7E7_MAIZE	Uncharacterized protein OS=Zea mays GN=ZEAMMB73_911413 PE=2 SV=1
tr|C0P829|C0P829_MAIZE	Uncharacterized protein OS=Zea mays GN=ZEAMMB73_445506 PE=2 SV=1
tr|C0P848|C0P848_MAIZE	Formate dehydrogenase OS=Zea mays GN=ZEAMMB73_360752 PE=2 SV=1
tr|C0P852|C0P852_MAIZE	Splicing factor U2AF subunit OS=Zea mays GN=ZEAMMB73_339264 PE=2 SV=1; Additional IDs concatenated into MaxParsimony group: tr|B4FD21|B4FD21_MAIZE
tr|C0P861|C0P861_MAIZE	Uncharacterized protein OS=Zea mays GN=ZEAMMB73_971258 PE=2 SV=1; Additional IDs concatenated into MaxParsimony group: tr|K7TW09|K7TW09_MAIZE
tr|C0P869|C0P869_MAIZE	Uncharacterized protein OS=Zea mays GN=ZEAMMB73_098562 PE=2 SV=1
tr|C0P9T7|C0P9T7_MAIZE	Uncharacterized protein OS=Zea mays GN=ZEAMMB73_772801 PE=2 SV=1
tr|C0PCS9|C0PCS9_MAIZE	Uncharacterized protein OS=Zea mays GN=ZEAMMB73_160054 PE=2 SV=1
tr|C0PCV2|C0PCV2_MAIZE	40S ribosomal protein S8 OS=Zea mays GN=ZEAMMB73_142555 PE=2 SV=1;
tr|C0PD27|C0PD27_MAIZE	Isocitrate dehydrogenase [NADP] OS=Zea mays GN=ZEAMMB73_761630 PE=2 SV=1
tr|C0PD71|C0PD71_MAIZE	Uncharacterized protein OS=Zea mays GN=ZEAMMB73_253903 PE=2 SV=1; Additional IDs concatenated into MaxParsimony group: tr|B8A1G8|B8A1G8_MAIZE
tr|C0PDX9|C0PDX9_MAIZE	Uncharacterized protein OS=Zea mays GN=ZEAMMB73_630227 PE=2 SV=1
tr|C0PEP2|C0PEP2_MAIZE	1-aminocyclopropane-1-carboxylate oxidase 1 OS=Zea mays GN=ZEAMMB73_685144 PE=2 SV=1;
tr|C0PF66|C0PF66_MAIZE	Aminoacylase-1 OS=Zea mays GN=ZEAMMB73_753013 PE=2 SV=1
tr|C0PFJ2|C0PFJ2_MAIZE	Uncharacterized protein OS=Zea mays GN=ZEAMMB73_659942 PE=2 SV=1; Additional IDs concatenated into MaxParsimony group: tr|B4FJ16|B4FJ16_MAIZE
tr|C0PFV4|C0PFV4_MAIZE	Cytokinin inducible protease1 OS=Zea mays GN=ZEAMMB73_193002 PE=2 SV=1
tr|C0PG78|C0PG78_MAIZE	Uncharacterized protein OS=Zea mays GN=ZEAMMB73_835474 PE=2 SV=1
tr|C0PGQ1|C0PGQ1_MAIZE	Uncharacterized protein OS=Zea mays GN=ZEAMMB73_056745 PE=2 SV=1
tr|C0PGU8|C0PGU8_MAIZE	Uncharacterized protein OS=Zea mays GN=ZEAMMB73_123565 PE=2 SV=1
tr|C0PHH5|C0PHH5_MAIZE	Dihydrolipoyl dehydrogenase OS=Zea mays GN=ZEAMMB73_763284 PE=2 SV=1; Additional IDs concatenated into MaxParsimony group: tr|K7VE34|K7VE34_MAIZE
tr|C0PHP8|C0PHP8_MAIZE	Agmatine deiminase OS=Zea mays GN=ZEAMMB73_799556 PE=2 SV=1
tr|C0PHR4|C0PHR4_MAIZE	Adenosylhomocysteinase OS=Zea mays GN=ZEAMMB73_525662 PE=2 SV=1; Additional IDs concatenated into MaxParsimony group: tr|K7UQW1|K7UQW1_MAIZE
tr|C0PIH9|C0PIH9_MAIZE	RNA-binding region-containing protein 1 OS=Zea mays GN=ZEAMMB73_829640 PE=2 SV=1;
tr|C0PK05|C0PK05_MAIZE	Lactoylglutathione lyase OS=Zea mays GN=ZEAMMB73_635823 PE=2 SV=1; Additional IDs concatenated into MaxParsimony group: tr|B6TPH0|B6TPH0_MAIZE
tr|C0PK64|C0PK64_MAIZE	Nucleoside diphosphate kinase OS=Zea mays GN=ZEAMMB73_307891 PE=2 SV=1
tr|C0PL01|C0PL01_MAIZE	T-complex protein 1 subunit gamma OS=Zea mays GN=ZEAMMB73_265885 PE=2 SV=1
tr|C0PL35|C0PL35_MAIZE	Glyoxysomal fatty acid beta-oxidation multifunctional protein MFP-a OS=Zea mays GN=ZEAMMB73_867373 PE=2 SV=1;
tr|C0PLI2|C0PLI2_MAIZE	Uncharacterized protein OS=Zea mays GN=ZEAMMB73_047398 PE=2 SV=1
tr|C0PLN9|C0PLN9_MAIZE	D-3-phosphoglycerate dehydrogenase OS=Zea mays GN=ZEAMMB73_626595 PE=2 SV=1
tr|C0PNV4|C0PNV4_MAIZE	Putative mitochondrial processing peptidase alpha subunit family protein OS=Zea mays GN=ZEAMMB73_445434 PE=2 SV=1
tr|C3UZ63|C3UZ63_MAIZE	HSP protein OS=Zea mays GN=HSP90-2 PE=2 SV=1
tr|C4IYE1|C4IYE1_MAIZE	Uncharacterized protein OS=Zea mays GN=ZEAMMB73_759467 PE=2 SV=1; Additional IDs concatenated into MaxParsimony group: tr|K7VUR5|K7VUR5_MAIZE
tr|C4J0N7|C4J0N7_MAIZE	Cysteine proteinase Mir2 OS=Zea mays GN=ZEAMMB73_820257 PE=2 SV=1; Additional IDs concatenated into MaxParsimony group: tr|B4FU56|B4FU56_MAIZE
tr|C4J0P7|C4J0P7_MAIZE	Uncharacterized protein OS=Zea mays GN=ZEAMMB73_920102 PE=2 SV=1; Additional IDs concatenated into MaxParsimony group: tr|C4IZW4|C4IZW4_MAIZE
tr|C4J410|C4J410_MAIZE	Heat shock protein1 OS=Zea mays GN=ZEAMMB73_501274 PE=2 SV=1
tr|C4J477|C4J477_MAIZE	Dehydrin OS=Zea mays GN=ZEAMMB73_708733 PE=2 SV=1
tr|C4J4W3|C4J4W3_MAIZE	Uncharacterized protein OS=Zea mays GN=ZEAMMB73_228282 PE=2 SV=1
tr|C4J6K9|C4J6K9_MAIZE	Rab GDP dissociation inhibitor alpha OS=Zea mays GN=ZEAMMB73_189164 PE=2 SV=1
tr|C4J748|C4J748_MAIZE	Uncharacterized protein OS=Zea mays GN=ZEAMMB73_175116 PE=2 SV=1
tr|C4J9M7|C4J9M7_MAIZE	2-cys peroxiredoxin BAS1 OS=Zea mays GN=ZEAMMB73_930710 PE=2 SV=1
tr|C4J9Y2|C4J9Y2_MAIZE	Uncharacterized protein OS=Zea mays GN=ZEAMMB73_718489 PE=2 SV=1; Additional IDs concatenated into MaxParsimony group: tr|K7TII2|K7TII2_MAIZE
tr|C4JA45|C4JA45_MAIZE	60S ribosomal protein L5-1 OS=Zea mays GN=ZEAMMB73_937605 PE=2 SV=1
tr|C4JA47|C4JA47_MAIZE	Elongation factor 1-alpha OS=Zea mays GN=ZEAMMB73_768678 PE=2 SV=1
tr|C4JAE7|C4JAE7_MAIZE	Glutamine synthetase OS=Zea mays GN=ZEAMMB73_770471 PE=2 SV=1; Additional IDs concatenated into MaxParsimony group: tr|K7U4A8|K7U4A8_MAIZE
tr|C4JAU6|C4JAU6_MAIZE	Plasma membrane intrinsic protein2 OS=Zea mays GN=ZEAMMB73_694214 PE=2 SV=1
tr|C4JAW5|C4JAW5_MAIZE	Uncharacterized protein OS=Zea mays GN=ZEAMMB73_607293 PE=2 SV=1
tr|D1ME28|D1ME28_MAIZE	Uncharacterized protein OS=Zea mays GN=ZEAMMB73_884233 PE=2 SV=1
tr|D7NLB3|D7NLB3_MAIZE	Peroxidase 2 OS=Zea mays GN=ZEAMMB73_710898 PE=3 SV=1; Additional IDs concatenated into MaxParsimony group: tr|K7UZ21|K7UZ21_MAIZE
tr|D8IY57|D8IY57_HERSS	ABC-type urea transport system, periplasmic component protein OS=Herbaspirillum seropedicae (strain SmR1) GN=urtA PE=4 SV=1
tr|D8IZX4|D8IZX4_HERSS	Malate dehydrogenase OS=Herbaspirillum seropedicae (strain SmR1) GN=mdh PE=3 SV=1
tr|K7TFK8|K7TFK8_MAIZE	Uncharacterized protein OS=Zea mays GN=ZEAMMB73_248644 PE=4 SV=1
tr|K7THR2|K7THR2_MAIZE	Uncharacterized protein OS=Zea mays GN=ZEAMMB73_370294 PE=4 SV=1
tr|K7TIN2|K7TIN2_MAIZE	Glycine cleavage complex P-protein OS=Zea mays GN=ZEAMMB73_271256 PE=3 SV=1
tr|K7TJB9|K7TJB9_MAIZE	Uncharacterized protein OS=Zea mays GN=ZEAMMB73_640097 PE=4 SV=1
tr|K7TJV6|K7TJV6_MAIZE	Uncharacterized protein OS=Zea mays GN=ZEAMMB73_255234 PE=4 SV=1; Additional IDs concatenated into MaxParsimony group: tr|K7TNV1|K7TNV1_MAIZE
tr|K7TNM4|K7TNM4_MAIZE	Uncharacterized protein OS=Zea mays GN=ZEAMMB73_173182 PE=4 SV=1
tr|K7TP13|K7TP13_MAIZE	Putative O-Glycosyl hydrolase superfamily protein OS=Zea mays GN=ZEAMMB73_168138 PE=4 SV=1;
tr|K7TPR9|K7TPR9_MAIZE	Pyruvate kinase OS=Zea mays GN=ZEAMMB73_471047 PE=3 SV=1
tr|K7TSU8|K7TSU8_MAIZE	Putative aminotransferase class III superfamily protein OS=Zea mays GN=ZEAMMB73_678010 PE=3 SV=1
tr|K7TVD3|K7TVD3_MAIZE	Uncharacterized protein OS=Zea mays GN=ZEAMMB73_952837 PE=4 SV=1
tr|K7TVZ5|K7TVZ5_MAIZE	Probable bifunctional methylthioribulose-1-phosphate dehydratase/enolase-phosphatase E1 OS=Zea mays GN=ZEAMMB73_510545 PE=3 SV=1
tr|K7TXN3|K7TXN3_MAIZE	Uncharacterized protein (Fragment) OS=Zea mays GN=ZEAMMB73_097276 PE=4 SV=1;
tr|K7TZY3|K7TZY3_MAIZE	Uncharacterized protein OS=Zea mays GN=ZEAMMB73_137441 PE=4 SV=1
tr|K7U084|K7U084_MAIZE	Uncharacterized protein OS=Zea mays GN=ZEAMMB73_524629 PE=4 SV=1
tr|K7U392|K7U392_MAIZE	Putative VHS/GAT domain containing family protein OS=Zea mays GN=ZEAMMB73_451303 PE=4 SV=1;
tr|K7U6B6|K7U6B6_MAIZE	Uncharacterized protein OS=Zea mays GN=ZEAMMB73_885092 PE=3 SV=1
tr|K7U9F9|K7U9F9_MAIZE	GDP-mannose 3,5-epimerase 2 isoform 1 OS=Zea mays GN=ZEAMMB73_374806 PE=4 SV=1
tr|K7U9P8|K7U9P8_MAIZE	Methylthioribose-1-phosphate isomerase OS=Zea mays GN=ZEAMMB73_216282 PE=3 SV=1
tr|K7UB17|K7UB17_MAIZE	2-isopropylmalate synthase B OS=Zea mays GN=ZEAMMB73_388175 PE=3 SV=1;
tr|K7UB90|K7UB90_MAIZE	Uncharacterized protein OS=Zea mays GN=ZEAMMB73_839350 PE=4 SV=1;
tr|K7UBG7|K7UBG7_MAIZE	Uncharacterized protein OS=Zea mays GN=ZEAMMB73_434839 PE=4 SV=1
tr|K7UBP7|K7UBP7_MAIZE	Uncharacterized protein OS=Zea mays GN=ZEAMMB73_479006 PE=3 SV=1;
tr|K7UBU3|K7UBU3_MAIZE	Glyceraldehyde-3-phosphate dehydrogenase OS=Zea mays GN=ZEAMMB73_221299 PE=3 SV=1
tr|K7UCG1|K7UCG1_MAIZE	Ribosomal protein L17 OS=Zea mays GN=ZEAMMB73_629802 PE=3 SV=1
tr|K7UCZ5|K7UCZ5_MAIZE	Stromal heat shock protein OS=Zea mays GN=ZEAMMB73_642432 PE=3 SV=1
tr|K7UDL9|K7UDL9_MAIZE	Beta glucosidase1 OS=Zea mays GN=ZEAMMB73_181108 PE=3 SV=1
tr|K7UGF5|K7UGF5_MAIZE	Glyceraldehyde-3-phosphate dehydrogenase OS=Zea mays GN=ZEAMMB73_872107 PE=3 SV=1
tr|K7UGR2|K7UGR2_MAIZE	Putative TCP-1/cpn60 chaperonin family protein isoform 1 OS=Zea mays GN=ZEAMMB73_985531 PE=3 SV=1;
tr|K7UH47|K7UH47_MAIZE	Fructokinase-2 isoform 1 OS=Zea mays GN=ZEAMMB73_056885 PE=4 SV=1
tr|K7UHP7|K7UHP7_MAIZE	Aquaporin TIP2-1 OS=Zea mays GN=ZEAMMB73_527377 PE=3 SV=1
tr|K7UJ27|K7UJ27_MAIZE	Elongation factor 1-alpha OS=Zea mays GN=ZEAMMB73_663057 PE=3 SV=1;
tr|K7ULU1|K7ULU1_MAIZE	Uncharacterized protein OS=Zea mays GN=ZEAMMB73_609676 PE=4 SV=1;
tr|K7ULX0|K7ULX0_MAIZE	Uncharacterized protein OS=Zea mays GN=ZEAMMB73_867076 PE=4 SV=1
tr|K7UM26|K7UM26_MAIZE	Putative alpha-L-arabinofuranosidase family protein OS=Zea mays GN=ZEAMMB73_020314 PE=4 SV=1
tr|K7UN74|K7UN74_MAIZE	Uncharacterized protein OS=Zea mays GN=ZEAMMB73_625740 PE=4 SV=1
tr|K7UND7|K7UND7_MAIZE	Cytosolic orthophosphate dikinase OS=Zea mays GN=ZEAMMB73_355157 PE=4 SV=1
tr|K7UPI8|K7UPI8_MAIZE	CREG1 protein, mRNA OS=Zea mays GN=ZEAMMB73_562317 PE=4 SV=1
tr|K7UPV6|K7UPV6_MAIZE	Uncharacterized protein OS=Zea mays GN=ZEAMMB73_033959 PE=4 SV=1;
tr|K7UPW6|K7UPW6_MAIZE	Uncharacterized protein OS=Zea mays GN=ZEAMMB73_442603 PE=4 SV=1
tr|K7UQT7|K7UQT7_MAIZE	Elongation factor 1-gamma 2 OS=Zea mays GN=ZEAMMB73_235713 PE=4 SV=1
tr|K7US36|K7US36_MAIZE	Uncharacterized protein OS=Zea mays GN=ZEAMMB73_607293 PE=4 SV=1
tr|K7US39|K7US39_MAIZE	Dihydrolipoyl dehydrogenase OS=Zea mays GN=ZEAMMB73_669487 PE=3 SV=1
tr|K7USD3|K7USD3_MAIZE	Uncharacterized protein OS=Zea mays GN=ZEAMMB73_053228 PE=4 SV=1
tr|K7UT45|K7UT45_MAIZE	Uncharacterized protein OS=Zea mays GN=ZEAMMB73_444815 PE=4 SV=1
tr|K7UT72|K7UT72_MAIZE	Catalase OS=Zea mays GN=ZEAMMB73_190203 PE=3 SV=1; Additional IDs concatenated into MaxParsimony group: tr|K7U935|K7U935_MAIZE
tr|K7UTZ2|K7UTZ2_MAIZE	Spliceosome RNA helicase BAT1 isoform 1 OS=Zea mays GN=ZEAMMB73_015937 PE=4 SV=1;
tr|K7UU93|K7UU93_MAIZE	Uncharacterized protein OS=Zea mays GN=ZEAMMB73_536097 PE=4 SV=1
tr|K7UWZ6|K7UWZ6_MAIZE	Uncharacterized protein OS=Zea mays GN=ZEAMMB73_908177 PE=3 SV=1
tr|K7UX63|K7UX63_MAIZE	Phenylalanine ammonia-lyase OS=Zea mays GN=ZEAMMB73_624679 PE=3 SV=1
tr|K7UY19|K7UY19_MAIZE	Uncharacterized protein OS=Zea mays GN=ZEAMMB73_092309 PE=4 SV=1
tr|K7UYG7|K7UYG7_MAIZE	Uncharacterized protein OS=Zea mays GN=ZEAMMB73_882157 PE=3 SV=1;
tr|K7UZ93|K7UZ93_MAIZE	Uncharacterized protein OS=Zea mays GN=ZEAMMB73_490149 PE=3 SV=1
tr|K7V067|K7V067_MAIZE	Isocitrate dehydrogenase [NADP] OS=Zea mays GN=ZEAMMB73_038317 PE=3 SV=1
tr|K7V1I2|K7V1I2_MAIZE	Arginine/serine-rich splicing factor SR45_2 transcript I OS=Zea mays GN=SR45_2 PE=2 SV=1
tr|K7V1I3|K7V1I3_MAIZE	Uncharacterized protein OS=Zea mays GN=ZEAMMB73_373105 PE=3 SV=1;
tr|K7V321|K7V321_MAIZE	Uncharacterized protein OS=Zea mays GN=ZEAMMB73_498793 PE=3 SV=1
tr|K7V5C5|K7V5C5_MAIZE	Spermidine synthase 1 isoform 1 OS=Zea mays GN=ZEAMMB73_625323 PE=3 SV=1;
tr|K7V5H4|K7V5H4_MAIZE	Phosphoenolpyruvate carboxylase isoform 1 OS=Zea mays GN=ZEAMMB73_000848 PE=3 SV=1
tr|K7V5L0|K7V5L0_MAIZE	UMP synthase OS=Zea mays GN=ZEAMMB73_491534 PE=3 SV=1; Additional IDs concatenated into MaxParsimony group: tr|B4G0S0|B4G0S0_MAIZE
tr|K7V5T5|K7V5T5_MAIZE	Uncharacterized protein OS=Zea mays GN=ZEAMMB73_418055 PE=3 SV=1;
tr|K7V6P0|K7V6P0_MAIZE	Putative ATPase, V1 complex, subunit A protein OS=Zea mays GN=ZEAMMB73_258693 PE=3 SV=1;
tr|K7V6Z1|K7V6Z1_MAIZE	Putative patellin family protein OS=Zea mays GN=ZEAMMB73_792176 PE=4 SV=1
tr|K7V6Z4|K7V6Z4_MAIZE	Uncharacterized protein OS=Zea mays GN=ZEAMMB73_560875 PE=4 SV=1
tr|K7V792|K7V792_MAIZE	Uncharacterized protein OS=Zea mays GN=ZEAMMB73_641784 PE=4 SV=1
tr|K7V7B1|K7V7B1_MAIZE	Transketolase isoform 1 OS=Zea mays GN=ZEAMMB73_050344 PE=4 SV=1;
tr|K7VAA1|K7VAA1_MAIZE	Ribonucleoside-diphosphate reductase OS=Zea mays GN=ZEAMMB73_966032 PE=3 SV=1
tr|K7VC35|K7VC35_MAIZE	S-adenosylmethionine synthase OS=Zea mays GN=ZEAMMB73_790227 PE=3 SV=1
tr|K7VCJ9|K7VCJ9_MAIZE	Uncharacterized protein OS=Zea mays GN=ZEAMMB73_388983 PE=3 SV=1
tr|K7VCP8|K7VCP8_MAIZE	Uncharacterized protein OS=Zea mays GN=ZEAMMB73_153699 PE=4 SV=1
tr|K7VCQ4|K7VCQ4_MAIZE	Malic enzyme OS=Zea mays GN=ZEAMMB73_141959 PE=3 SV=1; Additional IDs concatenated into MaxParsimony group: tr|B6TVG1|B6TVG1_MAIZE
tr|K7VD25|K7VD25_MAIZE	Putative DEAD-box ATP-dependent RNA helicase family protein isoform 1 OS=Zea mays GN=ZEAMMB73_317799 PE=3 SV=1
tr|K7VDQ8|K7VDQ8_MAIZE	Tubulin beta-7 chain isoform 1 OS=Zea mays GN=ZEAMMB73_301405 PE=3 SV=1
tr|K7VDX4|K7VDX4_MAIZE	Putative 60S ribosomal protein L19-3 family protein OS=Zea mays GN=ZEAMMB73_096087 PE=4 SV=1
tr|K7VEB9|K7VEB9_MAIZE	Importin subunit alpha OS=Zea mays GN=ZEAMMB73_731576 PE=3 SV=1;
tr|K7VEH8|K7VEH8_MAIZE	Uncharacterized protein OS=Zea mays GN=ZEAMMB73_678347 PE=4 SV=1
tr|K7VEJ7|K7VEJ7_MAIZE	ZmNAS1 protein OS=Zea mays GN=ZEAMMB73_532256 PE=4 SV=1; Additional IDs concatenated into MaxParsimony group: tr|B4FAC0|B4FAC0_MAIZE
tr|K7VER6|K7VER6_MAIZE	Putative coatomer beta subunit family protein OS=Zea mays GN=ZEAMMB73_684304 PE=4 SV=1;
tr|K7VGA0|K7VGA0_MAIZE	Uncharacterized protein OS=Zea mays GN=ZEAMMB73_838276 PE=4 SV=1
tr|K7VGL4|K7VGL4_MAIZE	Pyruvate kinase OS=Zea mays GN=ZEAMMB73_409085 PE=3 SV=1
tr|K7VH58|K7VH58_MAIZE	Peroxidase 52 isoform 1 OS=Zea mays GN=ZEAMMB73_033624 PE=3 SV=1
tr|K7VIB2|K7VIB2_MAIZE	Superoxide dismutase [Cu-Zn] (Fragment) OS=Zea mays GN=ZEAMMB73_802263 PE=3 SV=1
tr|K7VKG2|K7VKG2_MAIZE	Glutamine synthetase3 isoform 1 OS=Zea mays GN=ZEAMMB73_143042 PE=4 SV=1
tr|K7VLM3|K7VLM3_MAIZE	Uncharacterized protein OS=Zea mays GN=ZEAMMB73_625275 PE=4 SV=1
tr|K7VLV6|K7VLV6_MAIZE	Uncharacterized protein OS=Zea mays GN=ZEAMMB73_019419 PE=4 SV=1
tr|K7VM80|K7VM80_MAIZE	Uncharacterized protein OS=Zea mays GN=ZEAMMB73_126763 PE=4 SV=1
tr|K7VR61|K7VR61_MAIZE	Shrunken1 isoform 1 OS=Zea mays GN=ZEAMMB73_880734 PE=4 SV=1
tr|K7VX77|K7VX77_MAIZE	Hexokinase OS=Zea mays GN=ZEAMMB73_000101 PE=3 SV=1
tr|K7W544|K7W544_MAIZE	Gibberellin receptor GID1L2 OS=Zea mays GN=ZEAMMB73_693721 PE=4 SV=1
tr|K7WEL8|K7WEL8_MAIZE	Uncharacterized protein OS=Zea mays GN=ZEAMMB73_832667 PE=3 SV=1
tr|K7WG82|K7WG82_MAIZE	40S ribosomal protein S3a OS=Zea mays GN=ZEAMMB73_166147 PE=3 SV=1;
tr|O50018|O50018_MAIZE	Elongation factor 1-alpha OS=Zea mays GN=EF1-A PE=2 SV=1
tr|Q43274|Q43274_MAIZE	Aldehyde dehydrogenase OS=Zea mays GN=rf2 PE=2 SV=1
tr|Q5EUD6|Q5EUD6_MAIZE	Protein disulfide isomerase OS=Zea mays GN=PDIL2-2 PE=2 SV=1
tr|Q5EUE1|Q5EUE1_MAIZE	Protein disulfide-isomerase OS=Zea mays GN=PDIL1-1 PE=2 SV=1
tr|Q5GAS3|Q5GAS3_MAIZE	Rpl35A OS=Zea mays GN=rpl35A PE=4 SV=1; Additional IDs concatenated into MaxParsimony group: tr|Q8W1C9|Q8W1C9_MAIZE
tr|Q6JAD3|Q6JAD3_MAIZE	Putative uncharacterized protein OS=Zea mays GN=Z477F24.14 PE=4 SV=1
tr|Q6LCT7|Q6LCT7_MAIZE	Ubiquitin fusion protein OS=Zea mays GN=ZEAMMB73_034593 PE=2 SV=1
tr|Q6R987|Q6R987_MAIZE	ATP synthase subunit alpha OS=Zea mays GN=atp1-a2 PE=3 SV=1
tr|Q6R9G1|Q6R9G1_MAIZE	NADH dehydrogenase subunit 7 OS=Zea mays GN=nad7 PE=3 SV=1
tr|Q6VWG3|Q6VWG3_MAIZE	Brown midrib3 OS=Zea mays GN=comt PE=2 SV=1
tr|Q6VWJ0|Q6VWJ0_MAIZE	Caffeoyl-CoA 3-O-methyltransferase 1 OS=Zea mays GN=ccoaomt1 PE=4 SV=1;
tr|Q71QT0|Q71QT0_MAIZE	ATP synthase subunit 9, mitochondrial OS=Zea mays GN=atp9 PE=2 SV=1
tr|Q7FS88|Q7FS88_MAIZE	Glutathione peroxidase OS=Zea mays GN=Z138B04_Z333J11.32 PE=3 SV=1;
tr|Q84TL7|Q84TL7_MAIZE	Legumin-like protein OS=Zea mays GN=cl2-1 PE=2 SV=1
tr|Q84UX6|Q84UX6_MAIZE	Nucleosome/chromatin assembly factor group A OS=Zea mays GN=nfa101 PE=2 SV=1
tr|Q8S4C4|Q8S4C4_MAIZE	Uncharacterized protein OS=Zea mays GN=ZEAMMB73_506014 PE=2 SV=1
tr|Q8W0Q2|Q8W0Q2_MAIZE	Putative aldehyde dehydrogenase MIS1 OS=Zea mays GN=mis1 PE=2 SV=1
tr|Q94F79|Q94F79_MAIZE	Nucleosome/chromatin assembly factor A OS=Zea mays GN=nfa103 PE=2 SV=1
tr|Q9M582|Q9M582_MAIZE	Hypersensitive-induced response protein OS=Zea mays GN=HIR3 PE=2 SV=1
tr|Q9M588|Q9M588_MAIZE	Prohibitin OS=Zea mays GN=PHB2 PE=2 SV=1
tr|Q9M639|Q9M639_MAIZE	Coatomer subunit epsilon OS=Zea mays GN=ZEAMMB73_394854 PE=2 SV=1
tr|Q9SAQ3|Q9SAQ3_MAIZE	Proliferating cell nuclear antigen OS=Zea mays GN=ZmPCNA2 PE=2 SV=1;
tr|Q9SPD7|Q9SPD7_MAIZE	Outer membrane protein porinVoltage-dependent anion channel protein 2 OS=Zea mays GN=vdac2 PE=2 SV=1
